# Supplementary material for: N′-[(E)-4-Benz­yloxy-2-hy­droxy­benzyl­idene]-4-nitro­benzohydrazide monohydrate
Source: Acta Crystallogr Sect E Struct Rep Online. 2012 Apr 18;68(Pt 5):o1421–2. doi: 10.1107/S1600536812015401 (PMC3344544; doi:10.1107/S1600536812015401)
Supplement: Supplementary file 1 [file e-68-o1421-sup1.cif]

##############################################################################
#                                                                            #
# This CIF contains the data in a paper accepted for publication in          #
# Acta Crystallographica Section E. It conforms to the requirements of       #
# Notes for Authors for Acta Crystallographica Section E, and has been       #
# peer reviewed under the auspices of the IUCr Commission on Journals.       #
#                                                                            #
# Full details of the Crystallographic Information File format               #
# are given in the paper "The Crystallographic Information File (CIF):       #
# a New Standard Archive File for Crystallography" by S. R. Hall, F. H.      #
# Allen and I. D. Brown [Acta Cryst. (1991), A47, 655-685].                  #
#                                                                            #
# The current version of the core CIF dictionary is obtainable from          #
# ftp://ftp.iucr.org/pub/cif_core.dic.                                       #
#                                                                            #
# Software is freely available for graphical display of the structure(s)     #
# in this CIF. For information consult the CIF software page                 #
# http://www.iucr.org/resources/cif/software.                                #
#                                                                            #
# This file may be used for bona fide research purposes within the           #
# scientific community so long as proper attribution is given to the journal # 
# article from which it was obtained.                                        #
#                                                                            #
##############################################################################
data_global
_audit_creation_method     SHELXL-97
_journal_data_validation_number     ?
_journal_date_recd_electronic     2012-03-19
_journal_date_accepted     2012-04-09
_journal_name_full     'Acta Crystallographica, Section E'
_journal_year     2012
_journal_volume     68
_journal_issue      5
_journal_page_first     o1421
_journal_page_last     o1422
_journal_paper_category     QO
_journal_paper_doi     10.1107/S1600536812015401
_journal_coeditor_code     FJ2537
_publ_contact_author_name     'M. Sithambaresan'
_publ_contact_author_address
;
Department of Chemistry
Faculty of Science
Eastern University
Chenkalady
Sri Lanka
;
_publ_contact_author_email     'eesans@yahoo.com'
_publ_contact_author_fax     '94-65-2240758'
_publ_contact_author_phone     '94-65-2240755'
_publ_section_title
;
<i>N</i>'-[(<i>E</i>)-4-Benzyloxy-2-hydroxybenzylidene]-4-nitrobenzohydrazide
monohydrate
;
loop_
    _publ_author_name
    _publ_author_footnote
    _publ_author_address
    'Bibitha Joseph' .
;
Department of Applied Chemistry
Cochin University of Science and Technology
Kochi 682 022
India
;
    'Sithambaresan, M.' .
;
Department of Chemistry
Faculty of Science
Eastern University, Sri Lanka
Chenkalady
Sri Lanka
;
    'Kurup, M. R. Prathapachandra' .
;
Department of Applied Chemistry
Cochin University of Science and Technology
Kochi 682 022
India
;
data_I
_audit_creation_method     SHELXL-97
_chemical_name_systematic
;
<i>N</i>'-[(<i>E</i>)-4-Benzyloxy-2-hydroxybenzylidene]-4-nitrobenzohydrazide
monohydrate
;
_chemical_name_common     ?
_chemical_formula_moiety     'C21 H17 N3 O5, H2 O'
_chemical_formula_sum     'C21 H19 N3 O6'
_chemical_formula_iupac     'C21 H17 N3 O5, H2 O'
_chemical_formula_weight     409.39
_chemical_melting_point     ?
_symmetry_cell_setting     monoclinic
_symmetry_space_group_name_H-M     'P c'
_symmetry_space_group_name_Hall     'P -2yc'
loop_
    _symmetry_equiv_pos_as_xyz
    'x, y, z'
    'x, -y, z+1/2'
_cell_length_a     4.6275(7)
_cell_length_b     6.5332(11)
_cell_length_c     31.856(5)
_cell_angle_alpha     90.00
_cell_angle_beta     92.417(4)
_cell_angle_gamma     90.00
_cell_volume     962.2(3)
_cell_formula_units_Z     2
_cell_measurement_reflns_used     4698
_cell_measurement_theta_min     3.11
_cell_measurement_theta_max     28.17
_cell_measurement_temperature     296(2)
_exptl_crystal_description     block
_exptl_crystal_colour     yellow
_exptl_crystal_size_max     0.30
_exptl_crystal_size_mid     0.28
_exptl_crystal_size_min     0.25
_exptl_crystal_density_diffrn     1.413
_exptl_crystal_density_meas     ?
_exptl_crystal_density_method     'not measured'
_exptl_crystal_F_000     428.0
_exptl_absorpt_coefficient_mu     0.105
_exptl_absorpt_correction_type     multi-scan
_exptl_absorpt_process_details     '(SADABS; Bruker, 2004)'
_exptl_absorpt_correction_T_min     0.969
_exptl_absorpt_correction_T_max     0.974
_exptl_special_details     ?
_diffrn_ambient_temperature     296(2)
_diffrn_radiation_type     MoK\a
_diffrn_radiation_wavelength     0.71073
_diffrn_radiation_source     'fine-focus sealed tube'
_diffrn_radiation_monochromator     graphite
_diffrn_measurement_device_type     'Bruker Kappa APEXII CCD'
_diffrn_measurement_method     '\w and \f scan'
_diffrn_detector_area_resol_mean     ?
_diffrn_reflns_number     7388
_diffrn_reflns_av_R_equivalents     0.0199
_diffrn_reflns_av_sigmaI/netI     0.0151
_diffrn_reflns_theta_min     3.12
_diffrn_reflns_theta_max     25.00
_diffrn_reflns_theta_full     25.00
_diffrn_measured_fraction_theta_max     0.998
_diffrn_measured_fraction_theta_full     0.998
_diffrn_reflns_limit_h_min     -3
_diffrn_reflns_limit_h_max     5
_diffrn_reflns_limit_k_min     -7
_diffrn_reflns_limit_k_max     7
_diffrn_reflns_limit_l_min     -37
_diffrn_reflns_limit_l_max     37
_diffrn_standards_number     ?
_diffrn_standards_interval_count     ?
_diffrn_standards_interval_time     ?
_diffrn_standards_decay_%     ?
_refine_special_details
;
Refinement of <i>F</i>^2^ against ALL reflections. The weighted <i>R</i>-factor
<i>wR</i> and goodness of fit <i>S</i> are based on <i>F</i>^2^, conventional
<i>R</i>-factors <i>R</i> are based on <i>F</i>, with <i>F</i> set to zero for
negative <i>F</i>^2^. The threshold expression of <i>F</i>^2^ >
\s(<i>F</i>^2^) is used only for calculating <i>R</i>-factors(gt) <i>etc</i>.
and is not relevant to the choice of reflections for refinement.
<i>R</i>-factors based on <i>F</i>^2^ are statistically about twice as large
as those based on <i>F</i>, and <i>R</i>- factors based on ALL data will be
even larger.
;
_reflns_number_total     1713
_reflns_number_gt     1663
_reflns_threshold_expression     I>2sigma(I)
_refine_ls_structure_factor_coef     Fsqd
_refine_ls_matrix_type     full
_refine_ls_R_factor_all     0.0317
_refine_ls_R_factor_gt     0.0304
_refine_ls_wR_factor_gt     0.0857
_refine_ls_wR_factor_ref     0.0875
_refine_ls_goodness_of_fit_ref     1.052
_refine_ls_restrained_S_all     1.050
_refine_ls_number_reflns     1713
_refine_ls_number_parameters     288
_refine_ls_number_restraints     7
_refine_ls_hydrogen_treatment     mixed
_refine_ls_weighting_scheme     calc
_refine_ls_weighting_details
         'calc w=1/[\s^2^(Fo^2^)+(0.0687P)^2^+0.0484P] where P=(Fo^2^+2Fc^2^)/3'
_atom_sites_solution_hydrogens     geom
_atom_sites_solution_primary     direct
_atom_sites_solution_secondary     difmap
_refine_ls_shift/su_max     0.011
_refine_ls_shift/su_mean     0.002
_refine_diff_density_max     0.142
_refine_diff_density_min     -0.155
_refine_ls_extinction_method     'SHELXL97 (Sheldrick, 2008)'
_refine_ls_extinction_coef     0.021(7)
_refine_ls_extinction_expression
                                  'Fc^*^=kFc[1+0.001xFc^2^\l^3^/sin(2\q)]^-1/4^'
loop_
    _atom_type_symbol
    _atom_type_description
    _atom_type_scat_dispersion_real
    _atom_type_scat_dispersion_imag
    _atom_type_scat_source
    'C' 'C' 0.0033 0.0016
                         'International Tables Vol C Tables 4.2.6.8 and 6.1.1.4'
    'H' 'H' 0.0000 0.0000
                         'International Tables Vol C Tables 4.2.6.8 and 6.1.1.4'
    'N' 'N' 0.0061 0.0033
                         'International Tables Vol C Tables 4.2.6.8 and 6.1.1.4'
    'O' 'O' 0.0106 0.0060
                         'International Tables Vol C Tables 4.2.6.8 and 6.1.1.4'
_computing_data_collection     'APEX2 (Bruker, 2004)'
_computing_cell_refinement     'APEX2 and SAINT (Bruker, 2004)'
_computing_data_reduction     'SAINT and XPREP (Bruker, 2004)'
_computing_structure_solution     'SHELXS97 (Sheldrick, 2008)'
_computing_structure_refinement     'SHELXL97 (Sheldrick, 2008)'
_computing_molecular_graphics
                      'ORTEP-3 (Farrugia, 1997) and DIAMOND (Brandenburg, 2010)'
_computing_publication_material
                        'SHELXL97 (Sheldrick, 2008) and publCIF (Westrip, 2010)'
loop_
    _atom_site_type_symbol
    _atom_site_label
    _atom_site_fract_x
    _atom_site_fract_y
    _atom_site_fract_z
    _atom_site_U_iso_or_equiv
    _atom_site_adp_type
    _atom_site_calc_flag
    _atom_site_refinement_flags
    _atom_site_occupancy
    _atom_site_symmetry_multiplicity
    _atom_site_disorder_assembly
    _atom_site_disorder_group
    O O1 -0.5580(7) 0.1667(5) 0.47190(9) 0.0986(10) Uani d . 1 1 . .
    O O2 -0.5671(7) 0.4470(5) 0.50699(9) 0.0960(9) Uani d . 1 1 . .
    O O3 0.3371(5) 0.9071(3) 0.37071(7) 0.0673(6) Uani d . 1 1 . .
    O O4 0.8452(4) 1.0067(3) 0.26751(6) 0.0537(5) Uani d D 1 1 . .
    O O5 1.4446(4) 0.8132(2) 0.15654(5) 0.0428(4) Uani d . 1 1 . .
    O O1S 0.3303(5) 0.1942(3) 0.31076(7) 0.0596(5) Uani d D 1 1 . .
    N N1 -0.4868(6) 0.3450(5) 0.47795(8) 0.0623(7) Uani d . 1 1 . .
    N N2 0.3751(4) 0.6173(3) 0.33257(6) 0.0380(4) Uani d D 1 1 . .
    N N3 0.5600(4) 0.7064(3) 0.30472(6) 0.0370(4) Uani d . 1 1 . .
    C C1 1.8112(6) 0.8824(4) 0.09200(9) 0.0507(6) Uani d . 1 1 . .
    H H1 1.7528 0.7502 0.0983 0.061 Uiso calc R 1 1 . .
    C C2 2.0020(6) 0.9151(5) 0.05996(9) 0.0593(8) Uani d . 1 1 . .
    H H2 2.0703 0.8044 0.0449 0.071 Uiso calc R 1 1 . .
    C C3 2.0894(6) 1.1089(5) 0.05048(9) 0.0589(8) Uani d . 1 1 . .
    H H3 2.2186 1.1292 0.0293 0.071 Uiso calc R 1 1 . .
    C C4 1.9873(6) 1.2742(5) 0.07214(9) 0.0600(7) Uani d . 1 1 . .
    H H4 2.0454 1.4061 0.0654 0.072 Uiso calc R 1 1 . .
    C C5 1.7976(6) 1.2430(4) 0.10394(9) 0.0508(6) Uani d . 1 1 . .
    H H5 1.7282 1.3546 0.1186 0.061 Uiso calc R 1 1 . .
    C C6 1.7094(4) 1.0458(4) 0.11423(7) 0.0377(5) Uani d . 1 1 . .
    C C7 1.5050(5) 1.0238(4) 0.14926(7) 0.0391(5) Uani d . 1 1 . .
    H H7A 1.5901 1.0846 0.1747 0.047 Uiso calc R 1 1 . .
    H H7B 1.3264 1.0957 0.1421 0.047 Uiso calc R 1 1 . .
    C C8 1.2534(4) 0.7701(4) 0.18637(7) 0.0355(5) Uani d . 1 1 . .
    C C9 1.1417(5) 0.9148(3) 0.21297(7) 0.0371(5) Uani d . 1 1 . .
    H H9 1.1963 1.0513 0.2108 0.044 Uiso calc R 1 1 . .
    C C10 0.9484(4) 0.8566(4) 0.24291(7) 0.0345(5) Uani d . 1 1 . .
    C C11 0.8636(4) 0.6529(4) 0.24699(7) 0.0346(5) Uani d . 1 1 . .
    C C12 0.9782(5) 0.5107(4) 0.21932(8) 0.0430(5) Uani d . 1 1 . .
    H H12 0.9233 0.3742 0.2212 0.052 Uiso calc R 1 1 . .
    C C13 1.1688(5) 0.5665(4) 0.18961(8) 0.0434(5) Uani d . 1 1 . .
    H H13 1.2415 0.4686 0.1717 0.052 Uiso calc R 1 1 . .
    C C14 0.6665(5) 0.5843(4) 0.27812(7) 0.0388(5) Uani d . 1 1 . .
    H H14 0.6156 0.4467 0.2788 0.047 Uiso calc R 1 1 . .
    C C15 0.2747(5) 0.7263(4) 0.36431(8) 0.0405(5) Uani d . 1 1 . .
    C C16 0.0762(5) 0.6172(4) 0.39327(7) 0.0382(5) Uani d . 1 1 . .
    C C17 -0.0090(6) 0.7250(4) 0.42798(8) 0.0522(6) Uani d . 1 1 . .
    H H17 0.0583 0.8576 0.4326 0.063 Uiso calc R 1 1 . .
    C C18 -0.1943(6) 0.6370(5) 0.45600(8) 0.0567(7) Uani d . 1 1 . .
    H H18 -0.2526 0.7092 0.4793 0.068 Uiso calc R 1 1 . .
    C C19 -0.2898(5) 0.4403(4) 0.44837(7) 0.0452(6) Uani d . 1 1 . .
    C C20 -0.2096(6) 0.3294(4) 0.41418(9) 0.0524(6) Uani d . 1 1 . .
    H H20 -0.2769 0.1967 0.4098 0.063 Uiso calc R 1 1 . .
    C C21 -0.0266(6) 0.4198(4) 0.38649(8) 0.0494(6) Uani d . 1 1 . .
    H H21 0.0285 0.3474 0.3630 0.059 Uiso calc R 1 1 . .
    H H1S 0.325(10) 0.105(6) 0.3313(11) 0.096(14) Uiso d D 1 1 . .
    H H2S 0.169(6) 0.160(6) 0.2975(12) 0.099(14) Uiso d D 1 1 . .
    H H2N 0.336(6) 0.489(3) 0.3287(9) 0.046(7) Uiso d D 1 1 . .
    H H4O 0.730(7) 0.958(7) 0.2853(11) 0.090(13) Uiso d D 1 1 . .
loop_
    _atom_site_aniso_label
    _atom_site_aniso_U_11
    _atom_site_aniso_U_22
    _atom_site_aniso_U_33
    _atom_site_aniso_U_12
    _atom_site_aniso_U_13
    _atom_site_aniso_U_23
    O1 0.123(2) 0.097(2) 0.0791(17) -0.0492(18) 0.0467(15) -0.0001(15)
    O2 0.1081(19) 0.108(2) 0.0771(16) -0.0053(17) 0.0631(14) -0.0006(15)
    O3 0.1030(17) 0.0439(11) 0.0571(11) -0.0205(10) 0.0283(10) -0.0053(9)
    O4 0.0609(11) 0.0409(10) 0.0623(11) -0.0109(8) 0.0384(9) -0.0097(8)
    O5 0.0446(8) 0.0385(9) 0.0470(9) 0.0009(8) 0.0217(7) 0.0040(7)
    O1S 0.0790(14) 0.0383(9) 0.0638(12) -0.0155(9) 0.0283(10) -0.0050(9)
    N1 0.0571(14) 0.0820(19) 0.0491(12) -0.0043(13) 0.0172(11) 0.0143(13)
    N2 0.0434(10) 0.0318(10) 0.0400(10) -0.0066(8) 0.0150(8) 0.0050(8)
    N3 0.0357(10) 0.0364(10) 0.0398(10) -0.0075(8) 0.0127(7) 0.0060(8)
    C1 0.0523(14) 0.0453(14) 0.0560(15) -0.0009(12) 0.0202(12) 0.0008(11)
    C2 0.0609(17) 0.065(2) 0.0547(15) 0.0085(14) 0.0296(13) -0.0029(13)
    C3 0.0500(14) 0.081(2) 0.0477(14) 0.0040(14) 0.0227(11) 0.0143(15)
    C4 0.0598(16) 0.0594(17) 0.0624(17) -0.0058(14) 0.0212(13) 0.0237(15)
    C5 0.0517(14) 0.0444(14) 0.0579(14) 0.0025(11) 0.0195(11) 0.0093(12)
    C6 0.0303(10) 0.0455(12) 0.0378(11) 0.0008(10) 0.0089(9) 0.0078(10)
    C7 0.0378(11) 0.0382(12) 0.0420(12) 0.0016(10) 0.0118(9) 0.0024(10)
    C8 0.0334(11) 0.0391(12) 0.0346(10) 0.0020(9) 0.0097(8) 0.0037(9)
    C9 0.0390(11) 0.0304(11) 0.0426(12) -0.0034(9) 0.0106(9) 0.0016(9)
    C10 0.0353(11) 0.0327(12) 0.0362(11) -0.0026(9) 0.0100(8) -0.0011(9)
    C11 0.0312(10) 0.0356(12) 0.0374(11) -0.0039(9) 0.0066(9) 0.0019(9)
    C12 0.0457(12) 0.0300(11) 0.0542(14) -0.0021(10) 0.0139(10) 0.0002(10)
    C13 0.0454(12) 0.0365(12) 0.0497(12) 0.0018(10) 0.0174(10) -0.0052(10)
    C14 0.0382(11) 0.0338(12) 0.0452(12) -0.0049(9) 0.0102(10) 0.0073(9)
    C15 0.0459(12) 0.0373(12) 0.0389(11) -0.0050(10) 0.0095(9) 0.0028(10)
    C16 0.0393(11) 0.0419(12) 0.0341(11) 0.0032(10) 0.0082(9) 0.0054(9)
    C17 0.0611(16) 0.0511(15) 0.0455(13) -0.0088(13) 0.0140(11) -0.0051(12)
    C18 0.0648(16) 0.0659(17) 0.0409(13) -0.0006(14) 0.0201(11) -0.0074(13)
    C19 0.0388(12) 0.0614(17) 0.0362(12) 0.0002(11) 0.0100(9) 0.0102(11)
    C20 0.0569(15) 0.0443(14) 0.0575(15) -0.0059(12) 0.0198(12) 0.0053(12)
    C21 0.0580(15) 0.0452(14) 0.0468(13) -0.0061(12) 0.0232(11) -0.0028(11)
_geom_special_details
;
All e.s.d.'s (except the e.s.d. in the dihedral angle between two l.s. planes)
are estimated using the full covariance matrix. The cell e.s.d.'s are taken
into account individually in the estimation of e.s.d.'s in distances, angles
and torsion angles; correlations between e.s.d.'s in cell parameters are only
used when they are defined by crystal symmetry. An approximate (isotropic)
treatment of cell e.s.d.'s is used for estimating e.s.d.'s involving l.s.
planes.
;
loop_
    _geom_bond_atom_site_label_1
    _geom_bond_atom_site_label_2
    _geom_bond_site_symmetry_2
    _geom_bond_distance
    _geom_bond_publ_flag
    O1 N1 . 1.224(4) ?
    O2 N1 . 1.211(4) ?
    O3 C15 . 1.231(3) ?
    O4 C10 . 1.355(3) ?
    O4 H4O . 0.86(2) ?
    O5 C8 . 1.355(3) ?
    O5 C7 . 1.425(3) ?
    O1S H1S . 0.88(2) ?
    O1S H2S . 0.873(19) ?
    N1 C19 . 1.476(3) ?
    N2 C15 . 1.336(3) ?
    N2 N3 . 1.386(3) ?
    N2 H2N . 0.863(19) ?
    N3 C14 . 1.277(3) ?
    C1 C6 . 1.375(4) ?
    C1 C2 . 1.394(4) ?
    C1 H1 . 0.9300 ?
    C2 C3 . 1.367(5) ?
    C2 H2 . 0.9300 ?
    C3 C4 . 1.376(5) ?
    C3 H3 . 0.9300 ?
    C4 C5 . 1.383(4) ?
    C4 H4 . 0.9300 ?
    C5 C6 . 1.394(3) ?
    C5 H5 . 0.9300 ?
    C6 C7 . 1.500(3) ?
    C7 H7A . 0.9700 ?
    C7 H7B . 0.9700 ?
    C8 C9 . 1.384(3) ?
    C8 C13 . 1.392(4) ?
    C9 C10 . 1.388(3) ?
    C9 H9 . 0.9300 ?
    C10 C11 . 1.395(3) ?
    C11 C12 . 1.400(3) ?
    C11 C14 . 1.446(3) ?
    C12 C13 . 1.370(3) ?
    C12 H12 . 0.9300 ?
    C13 H13 . 0.9300 ?
    C14 H14 . 0.9300 ?
    C15 C16 . 1.508(3) ?
    C16 C17 . 1.383(4) ?
    C16 C21 . 1.388(4) ?
    C17 C18 . 1.388(4) ?
    C17 H17 . 0.9300 ?
    C18 C19 . 1.377(4) ?
    C18 H18 . 0.9300 ?
    C19 C20 . 1.372(4) ?
    C20 C21 . 1.381(4) ?
    C20 H20 . 0.9300 ?
    C21 H21 . 0.9300 ?
loop_
    _geom_angle_atom_site_label_1
    _geom_angle_atom_site_label_2
    _geom_angle_atom_site_label_3
    _geom_angle_site_symmetry_1
    _geom_angle_site_symmetry_3
    _geom_angle
    _geom_angle_publ_flag
    C10 O4 H4O . . 111(3) ?
    C8 O5 C7 . . 116.93(17) ?
    H1S O1S H2S . . 98(3) ?
    O2 N1 O1 . . 123.7(3) ?
    O2 N1 C19 . . 118.2(3) ?
    O1 N1 C19 . . 118.0(3) ?
    C15 N2 N3 . . 120.28(19) ?
    C15 N2 H2N . . 123(2) ?
    N3 N2 H2N . . 117(2) ?
    C14 N3 N2 . . 115.35(19) ?
    C6 C1 C2 . . 120.0(3) ?
    C6 C1 H1 . . 120.0 ?
    C2 C1 H1 . . 120.0 ?
    C3 C2 C1 . . 120.4(3) ?
    C3 C2 H2 . . 119.8 ?
    C1 C2 H2 . . 119.8 ?
    C2 C3 C4 . . 120.3(2) ?
    C2 C3 H3 . . 119.8 ?
    C4 C3 H3 . . 119.8 ?
    C3 C4 C5 . . 119.6(3) ?
    C3 C4 H4 . . 120.2 ?
    C5 C4 H4 . . 120.2 ?
    C4 C5 C6 . . 120.6(3) ?
    C4 C5 H5 . . 119.7 ?
    C6 C5 H5 . . 119.7 ?
    C1 C6 C5 . . 119.1(2) ?
    C1 C6 C7 . . 123.3(2) ?
    C5 C6 C7 . . 117.6(2) ?
    O5 C7 C6 . . 110.37(19) ?
    O5 C7 H7A . . 109.6 ?
    C6 C7 H7A . . 109.6 ?
    O5 C7 H7B . . 109.6 ?
    C6 C7 H7B . . 109.6 ?
    H7A C7 H7B . . 108.1 ?
    O5 C8 C9 . . 124.0(2) ?
    O5 C8 C13 . . 116.4(2) ?
    C9 C8 C13 . . 119.6(2) ?
    C8 C9 C10 . . 120.1(2) ?
    C8 C9 H9 . . 119.9 ?
    C10 C9 H9 . . 119.9 ?
    O4 C10 C9 . . 116.9(2) ?
    O4 C10 C11 . . 122.0(2) ?
    C9 C10 C11 . . 121.2(2) ?
    C10 C11 C12 . . 117.30(19) ?
    C10 C11 C14 . . 123.2(2) ?
    C12 C11 C14 . . 119.5(2) ?
    C13 C12 C11 . . 122.0(2) ?
    C13 C12 H12 . . 119.0 ?
    C11 C12 H12 . . 119.0 ?
    C12 C13 C8 . . 119.8(2) ?
    C12 C13 H13 . . 120.1 ?
    C8 C13 H13 . . 120.1 ?
    N3 C14 C11 . . 122.3(2) ?
    N3 C14 H14 . . 118.9 ?
    C11 C14 H14 . . 118.9 ?
    O3 C15 N2 . . 123.4(2) ?
    O3 C15 C16 . . 119.8(2) ?
    N2 C15 C16 . . 116.8(2) ?
    C17 C16 C21 . . 119.4(2) ?
    C17 C16 C15 . . 116.8(2) ?
    C21 C16 C15 . . 123.9(2) ?
    C16 C17 C18 . . 120.5(3) ?
    C16 C17 H17 . . 119.7 ?
    C18 C17 H17 . . 119.7 ?
    C19 C18 C17 . . 118.4(2) ?
    C19 C18 H18 . . 120.8 ?
    C17 C18 H18 . . 120.8 ?
    C20 C19 C18 . . 122.5(2) ?
    C20 C19 N1 . . 118.6(2) ?
    C18 C19 N1 . . 118.9(2) ?
    C19 C20 C21 . . 118.4(2) ?
    C19 C20 H20 . . 120.8 ?
    C21 C20 H20 . . 120.8 ?
    C20 C21 C16 . . 120.9(2) ?
    C20 C21 H21 . . 119.6 ?
    C16 C21 H21 . . 119.6 ?
loop_
    _geom_torsion_atom_site_label_1
    _geom_torsion_atom_site_label_2
    _geom_torsion_atom_site_label_3
    _geom_torsion_atom_site_label_4
    _geom_torsion_site_symmetry_1
    _geom_torsion_site_symmetry_2
    _geom_torsion_site_symmetry_3
    _geom_torsion_site_symmetry_4
    _geom_torsion
    _geom_torsion_publ_flag
    C15 N2 N3 C14 . . . . 173.2(2) ?
    C6 C1 C2 C3 . . . . 0.1(5) ?
    C1 C2 C3 C4 . . . . -0.8(5) ?
    C2 C3 C4 C5 . . . . 0.7(5) ?
    C3 C4 C5 C6 . . . . 0.1(4) ?
    C2 C1 C6 C5 . . . . 0.6(4) ?
    C2 C1 C6 C7 . . . . -179.7(3) ?
    C4 C5 C6 C1 . . . . -0.7(4) ?
    C4 C5 C6 C7 . . . . 179.6(2) ?
    C8 O5 C7 C6 . . . . -177.51(18) ?
    C1 C6 C7 O5 . . . . 2.1(3) ?
    C5 C6 C7 O5 . . . . -178.1(2) ?
    C7 O5 C8 C9 . . . . -7.7(3) ?
    C7 O5 C8 C13 . . . . 172.3(2) ?
    O5 C8 C9 C10 . . . . -179.4(2) ?
    C13 C8 C9 C10 . . . . 0.5(3) ?
    C8 C9 C10 O4 . . . . -179.2(2) ?
    C8 C9 C10 C11 . . . . 0.2(3) ?
    O4 C10 C11 C12 . . . . 178.5(2) ?
    C9 C10 C11 C12 . . . . -0.9(3) ?
    O4 C10 C11 C14 . . . . -1.6(3) ?
    C9 C10 C11 C14 . . . . 179.0(2) ?
    C10 C11 C12 C13 . . . . 0.8(3) ?
    C14 C11 C12 C13 . . . . -179.1(2) ?
    C11 C12 C13 C8 . . . . -0.1(4) ?
    O5 C8 C13 C12 . . . . 179.4(2) ?
    C9 C8 C13 C12 . . . . -0.6(4) ?
    N2 N3 C14 C11 . . . . -179.85(19) ?
    C10 C11 C14 N3 . . . . -1.3(3) ?
    C12 C11 C14 N3 . . . . 178.5(2) ?
    N3 N2 C15 O3 . . . . 0.1(4) ?
    N3 N2 C15 C16 . . . . -179.66(19) ?
    O3 C15 C16 C17 . . . . -4.8(4) ?
    N2 C15 C16 C17 . . . . 175.0(2) ?
    O3 C15 C16 C21 . . . . 174.1(3) ?
    N2 C15 C16 C21 . . . . -6.2(3) ?
    C21 C16 C17 C18 . . . . 0.3(4) ?
    C15 C16 C17 C18 . . . . 179.2(2) ?
    C16 C17 C18 C19 . . . . 0.2(4) ?
    C17 C18 C19 C20 . . . . -0.3(4) ?
    C17 C18 C19 N1 . . . . 180.0(2) ?
    O2 N1 C19 C20 . . . . -176.7(3) ?
    O1 N1 C19 C20 . . . . 3.9(4) ?
    O2 N1 C19 C18 . . . . 3.0(4) ?
    O1 N1 C19 C18 . . . . -176.4(3) ?
    C18 C19 C20 C21 . . . . -0.1(4) ?
    N1 C19 C20 C21 . . . . 179.6(2) ?
    C19 C20 C21 C16 . . . . 0.6(4) ?
    C17 C16 C21 C20 . . . . -0.7(4) ?
    C15 C16 C21 C20 . . . . -179.6(2) ?
loop_
    _geom_hbond_atom_site_label_D
    _geom_hbond_atom_site_label_H
    _geom_hbond_atom_site_label_A
    _geom_hbond_site_symmetry_A
    _geom_hbond_distance_DH
    _geom_hbond_distance_HA
    _geom_hbond_distance_DA
    _geom_hbond_angle_DHA
    O4 H4O O1S 1_565 0.86(2) 2.57(4) 3.058(3) 117(4)
    O4 H4O N3 . 0.86(2) 1.93(3) 2.670(2) 143(4)
    N2 H2N O1S . 0.863(19) 2.01(2) 2.855(3) 166(3)
    O1S H2S O4 1_445 0.873(19) 2.01(2) 2.860(3) 165(4)
    O1S H1S O3 1_545 0.88(2) 1.80(2) 2.676(3) 175(5)
    C14 H14 O1S . 0.9305 2.3709 3.184(2) 146
    C21 H21 O1S . 0.9293 2.4331 3.325(3) 161
    C7 H7B Cg 1_455 0.97 2.69 3.472(2) 138
_iucr_refine_instructions_details
;
TITL I
CELL  0.71073   4.6275   6.5332  31.8563   90.000   92.417   90.000
ZERR     2.00   0.0007   0.0011   0.0052    0.000    0.004    0.000
LATT -1
SYMM    X, - Y, 1/2 + Z
SFAC C  H  N  O
UNIT 42 28 6 10
MERG 3
OMIT 0 0 2
OMIT  -3.00  50.00
L.S. 4
EXTI  0.06334
ACTA
BOND $H
FMAP 2
PLAN 7
DFIX 0.86 0.02 O1S H1S
DFIX 0.86 0.02 O1S H2S
DANG 1.36 0.04 H1S H2S
DFIX 0.86 0.02 N2 H2N
DFIX 0.86 0.02 O4 H4O
HTAB O4 O1S_$3
HTAB O4 N3
HTAB N2 O1S
HTAB O1S O4_$2
HTAB O1S O3_$1
EQIV $3  x, y+1, z
EQIV $2 x-1, y-1, z
EQIV $1 x, y-1, z
HTAB
CONF
WGHT  0.068700  0.048400
FVAR  0.368720
TEMP 23
O1     4  -0.557817  0.166702  0.471945 11.000000  0.123060  0.097160 =
           0.079020 -0.000290  0.046950 -0.048990
O2     4  -0.566859  0.446968  0.507028 11.000000  0.108190  0.107720 =
           0.076860 -0.000830  0.062880 -0.005760
O3     4   0.337149  0.907102  0.370730 11.000000  0.102910  0.043820 =
           0.057290 -0.005230  0.028250 -0.020320
O4     4   0.845164  1.006708  0.267488 11.000000  0.060900  0.040910 =
           0.062610 -0.009710  0.038410 -0.010950
O5     4   1.444600  0.813194  0.156524 11.000000  0.044750  0.038540 =
           0.047070  0.004110  0.021660  0.000860
O1S    4   0.330304  0.194205  0.310752 11.000000  0.079050  0.038440 =
           0.063650 -0.005140  0.028240 -0.015480
N1     3  -0.486822  0.345089  0.477994 11.000000  0.057270  0.081850 =
           0.049310  0.014320  0.017090 -0.004360
N2     3   0.375128  0.617309  0.332575 11.000000  0.043420  0.031860 =
           0.040090  0.004880  0.015000 -0.006580
N3     3   0.559883  0.706410  0.304725 11.000000  0.035760  0.036420 =
           0.039940  0.005940  0.012690 -0.007570
C1     1   1.811287  0.882472  0.091969 11.000000  0.052420  0.045440 =
           0.055800  0.000670  0.019960 -0.000870
AFIX 43
H1     2   1.752893  0.750219  0.098303 11.000000 -1.200000
AFIX 0
C2     1   2.002023  0.915175  0.059967 11.000000  0.060990  0.064890 =
           0.054830 -0.002910  0.029480  0.008550
AFIX 43
H2     2   2.070378  0.804423  0.044960 11.000000 -1.200000
AFIX 0
C3     1   2.089397  1.108937  0.050473 11.000000  0.050010  0.080660 =
           0.047730  0.014030  0.022650  0.004220
AFIX 43
H3     2   2.218561  1.129149  0.029272 11.000000 -1.200000
AFIX 0
C4     1   1.987314  1.274155  0.072107 11.000000  0.059770  0.059510 =
           0.062410  0.023650  0.021170 -0.005770
AFIX 43
H4     2   2.045453  1.406009  0.065402 11.000000 -1.200000
AFIX 0
C5     1   1.797626  1.242999  0.103899 11.000000  0.051730  0.044470 =
           0.057810  0.009180  0.019640  0.002550
AFIX 43
H5     2   1.728287  1.354585  0.118551 11.000000 -1.200000
AFIX 0
C6     1   1.709339  1.045854  0.114196 11.000000  0.030400  0.045640 =
           0.037890  0.007920  0.008960  0.000780
C7     1   1.504994  1.023753  0.149225 11.000000  0.037850  0.038210 =
           0.042180  0.002290  0.011840  0.001650
AFIX 23
H7A    2   1.590019  1.084603  0.174629 11.000000 -1.200000
H7B    2   1.326325  1.095635  0.142012 11.000000 -1.200000
AFIX 0
C8     1   1.253310  0.770146  0.186353 11.000000  0.033420  0.039200 =
           0.034580  0.003830  0.009730  0.002010
C9     1   1.141700  0.914820  0.212935 11.000000  0.039040  0.030430 =
           0.042650  0.001700  0.010510 -0.003390
AFIX 43
H9     2   1.196291  1.051270  0.210737 11.000000 -1.200000
AFIX 0
C10    1   0.948366  0.856645  0.242882 11.000000  0.035330  0.032780 =
           0.036500 -0.001080  0.009970 -0.002620
C11    1   0.863635  0.652894  0.246965 11.000000  0.031280  0.035710 =
           0.037190  0.002010  0.006660 -0.003950
C12    1   0.978182  0.510693  0.219291 11.000000  0.045790  0.030060 =
           0.053900  0.000200  0.013880 -0.002090
AFIX 43
H12    2   0.923194  0.374179  0.221137 11.000000 -1.200000
AFIX 0
C13    1   1.168795  0.566478  0.189573 11.000000  0.045560  0.036550 =
           0.049500 -0.005110  0.017400  0.001740
AFIX 43
H13    2   1.241427  0.468624  0.171622 11.000000 -1.200000
AFIX 0
C14    1   0.666461  0.584353  0.278108 11.000000  0.038300  0.033890 =
           0.045110  0.007280  0.010170 -0.004870
AFIX 43
H14    2   0.615526  0.446726  0.278779 11.000000 -1.200000
AFIX 0
C15    1   0.274687  0.726265  0.364340 11.000000  0.045870  0.037430 =
           0.039120  0.002780  0.009460 -0.005020
C16    1   0.076136  0.617208  0.393302 11.000000  0.039340  0.041990 =
           0.034200  0.005320  0.008320  0.003200
C17    1  -0.009089  0.724991  0.428028 11.000000  0.061150  0.051040 =
           0.045680 -0.005120  0.013860 -0.008840
AFIX 43
H17    2   0.058266  0.857545  0.432647 11.000000 -1.200000
AFIX 0
C18    1  -0.194276  0.637025  0.456041 11.000000  0.064830  0.066000 =
           0.040970 -0.007480  0.020150 -0.000580
AFIX 43
H18    2  -0.252490  0.709117  0.479397 11.000000 -1.200000
AFIX 0
C19    1  -0.289718  0.440361  0.448404 11.000000  0.038850  0.061340 =
           0.036380  0.010130  0.009990  0.000130
C20    1  -0.209606  0.329472  0.414244 11.000000  0.057000  0.044320 =
           0.057590  0.005380  0.019930 -0.005800
AFIX 43
H20    2  -0.276857  0.196732  0.409842 11.000000 -1.200000
AFIX 0
C21    1  -0.026578  0.419789  0.386536 11.000000  0.058010  0.045260 =
           0.047000 -0.002800  0.023430 -0.006120
AFIX 43
H21    2   0.028568  0.347413  0.363044 11.000000 -1.200000
AFIX 0
H1S    2   0.326429  0.105859  0.331395 11.000000  0.098970
H2S    2   0.169947  0.159771  0.297265 11.000000  0.098190
H2N    2   0.335563  0.489713  0.328857 11.000000  0.045390
H4O    2   0.729620  0.956909  0.284978 11.000000  0.090320
HKLF    4
END
;
