# Supplementary material for: N′-[(E)-4-Benz­yloxy-2-hy­droxy­benzyl­idene]-4-nitro­benzohydrazide monohydrate
Source: Acta Crystallogr Sect E Struct Rep Online. 2012 Apr 18;68(Pt 5):o1421–2. doi: 10.1107/S1600536812015401 (PMC3344544; doi:10.1107/S1600536812015401)
Supplement: Supplementary file 2 [file e-68-o1421-Isup2.hkl]

# 
# h,k,l, Fc-squared, Fo-squared, sigma(Fo-squared) and status flag 
# 
data_I
_shelx_title 'I' 
_shelx_refln_list_code          4 
_shelx_F_calc_maximum       87.94 
_exptl_crystal_F_000       402.00 
_reflns_d_resolution_high  0.8409 
 
loop_ 
 _symmetry_equiv_pos_as_xyz 
 'x, y, z' 
 'x, -y, z+1/2' 
 
_cell_length_a     4.6275 
_cell_length_b     6.5332 
_cell_length_c    31.8563 
_cell_angle_alpha  90.000 
_cell_angle_beta   92.417 
_cell_angle_gamma  90.000 
 
_shelx_F_squared_multiplier     1.000 
 
loop_ 
 _refln_index_h 
 _refln_index_k 
 _refln_index_l 
 _refln_F_squared_calc 
 _refln_F_squared_meas 
 _refln_F_squared_sigma 
 _refln_observed_status 
   1   0   0      139.80      131.37      3.56 o 
   2   0   0     1165.62     1183.82     29.59 o 
   3   0   0      136.96      126.55      3.99 o 
   4   0   0       56.82       52.15      2.44 o 
   5   0   0        1.30        1.11      1.03 o 
   0   1   0        8.19        5.50      0.66 o 
   1   1   0      141.21      148.16      1.15 o 
   2   1   0       84.15       81.75      0.75 o 
   3   1   0       73.60       66.39      1.88 o 
   4   1   0       10.61        9.48      0.57 o 
   5   1   0        9.76        9.60      1.22 o 
   0   2   0       12.83       13.55      0.41 o 
   1   2   0      290.16      298.63      2.65 o 
   2   2   0      139.14      147.40      1.23 o 
   3   2   0       44.53       51.08      0.75 o 
   4   2   0       82.41       83.73      1.73 o 
   5   2   0       16.23       16.67      1.27 o 
   0   3   0       19.22       21.99      0.66 o 
   1   3   0      895.59      949.37      7.85 o 
   2   3   0       48.62       47.21      0.64 o 
   3   3   0      118.56      120.16      1.79 o 
   4   3   0       97.95      102.90      1.88 o 
   5   3   0        4.65        6.35      1.40 o 
   0   4   0       80.35      103.61      1.81 o 
   1   4   0        7.47        6.86      0.45 o 
   2   4   0       15.04       14.46      0.42 o 
   3   4   0       81.58       82.66      2.06 o 
   4   4   0       76.77       73.90      3.07 o 
   0   5   0       15.46       15.94      0.77 o 
   1   5   0       96.61       98.97      1.33 o 
   2   5   0       38.75       34.04      0.90 o 
   3   5   0       23.49       22.56      0.76 o 
   4   5   0       17.35       16.88      0.95 o 
   0   6   0       16.21       15.79      0.90 o 
   1   6   0       65.73       61.19      1.19 o 
   2   6   0      109.43       97.75      2.51 o 
   3   6   0       25.71       27.39      1.12 o 
   0   7   0        1.60        4.53      0.83 o 
   1   7   0       19.11       21.67      0.86 o 
   2   7   0       14.62       16.55      1.81 o 
  -5   1   1        4.22        4.17      0.86 o 
  -4   1   1       12.36       12.07      0.62 o 
  -3   1   1      282.83      285.46      3.81 o 
  -2   1   1      246.62      234.14      2.05 o 
  -1   1   1      428.80      411.85      2.63 o 
   0   1   1     2833.68     2261.58     45.45 o 
   1   1   1     2292.68     2370.18     15.34 o 
   2   1   1       38.88       36.25      0.40 o 
   3   1   1        4.51        3.08      0.46 o 
   4   1   1       63.97       61.17      1.45 o 
   5   1   1        5.45        6.90      1.99 o 
  -5   2   1        2.68        4.20      1.00 o 
  -4   2   1       54.24       56.25      1.37 o 
  -3   2   1        7.26        7.39      0.32 o 
  -2   2   1      282.33      283.20      2.34 o 
  -1   2   1      260.01      263.39      2.45 o 
   0   2   1      172.37      160.97      1.71 o 
   1   2   1      345.20      309.30      2.51 o 
   2   2   1       68.47       71.68      0.69 o 
   3   2   1        1.29        1.11      0.22 o 
   4   2   1       79.10       75.57      1.61 o 
   5   2   1       44.68       46.18      1.83 o 
  -5   3   1       15.48       14.55      1.85 o 
  -4   3   1       65.95       65.98      1.42 o 
  -3   3   1       65.46       64.80      1.72 o 
  -2   3   1       39.63       34.12      0.53 o 
  -1   3   1      811.49      922.27      8.20 o 
   0   3   1      336.19      344.91      3.22 o 
   1   3   1       49.75       47.05      0.63 o 
   2   3   1      162.55      158.32      1.53 o 
   3   3   1       60.65       60.53      1.12 o 
   4   3   1      162.66      172.05      2.75 o 
   5   3   1       26.55       27.99      2.22 o 
  -4   4   1       69.06       67.85      2.36 o 
  -3   4   1      103.26      100.98      1.89 o 
  -2   4   1       55.28       52.38      0.79 o 
  -1   4   1      286.19      282.30      2.61 o 
   0   4   1      612.70      636.89      5.81 o 
   1   4   1       31.74       30.99      0.53 o 
   2   4   1       10.84       10.69      0.39 o 
   3   4   1        0.23        0.83      0.35 o 
   4   4   1       71.74       74.82      1.63 o 
  -4   5   1       14.81       15.56      1.44 o 
  -3   5   1        0.03       -0.30      0.34 o 
  -2   5   1       74.87       67.76      1.59 o 
  -1   5   1      231.76      221.44      2.40 o 
   0   5   1       47.53       43.01      0.82 o 
   1   5   1       45.58       44.39      0.84 o 
   2   5   1       69.81       66.96      1.27 o 
   3   5   1       16.12       17.98      0.70 o 
   4   5   1        9.23        9.18      0.76 o 
  -3   6   1       37.36       36.09      1.24 o 
  -2   6   1        3.82        2.75      0.66 o 
  -1   6   1       34.54       31.55      0.87 o 
   0   6   1       38.40       38.24      0.86 o 
   1   6   1       42.88       34.82      0.93 o 
   2   6   1       15.19       16.24      0.92 o 
   3   6   1        9.41       10.44      0.83 o 
  -2   7   1       39.41       37.63      1.61 o 
  -1   7   1       10.68        9.59      0.64 o 
   0   7   1       76.70       71.08      1.55 o 
   1   7   1       22.31       22.25      0.86 o 
   2   7   1        1.42        0.81      0.71 o 
  -5   0   2        7.44        9.23      1.48 o 
  -4   0   2        8.31        8.71      1.18 o 
  -3   0   2     1778.98     1772.95     31.22 o 
  -2   0   2     1146.10     1137.86     20.02 o 
  -1   0   2     1826.10     1853.25     30.44 o 
   1   0   2       81.62       78.58      1.06 o 
   2   0   2      116.55      109.53      2.40 o 
   3   0   2       31.34       30.67      0.96 o 
   4   0   2      394.90      376.94     10.44 o 
   5   0   2        2.71        3.17      1.11 o 
  -5   1   2       17.97       19.19      1.28 o 
  -4   1   2       26.94       29.19      1.28 o 
  -3   1   2      443.44      449.17      4.79 o 
  -2   1   2      195.46      191.43      1.63 o 
  -1   1   2      207.74      203.74      1.41 o 
   0   1   2     4182.09     3654.52     88.96 o 
   1   1   2     1438.83     1505.81      9.88 o 
   2   1   2      402.14      370.97      4.08 o 
   3   1   2        8.34        7.02      0.41 o 
   4   1   2       15.28       14.18      0.66 o 
   5   1   2        4.33        4.51      1.03 o 
  -5   2   2       45.07       46.05      1.83 o 
  -4   2   2       12.20       13.30      0.65 o 
  -3   2   2        1.10        0.79      0.21 o 
  -2   2   2       56.10       55.05      0.64 o 
  -1   2   2      751.99      740.97      6.09 o 
   0   2   2      493.69      478.63      4.34 o 
   1   2   2     1024.89     1008.73      8.35 o 
   2   2   2      158.00      167.15      1.38 o 
   3   2   2       53.28       50.01      0.78 o 
   4   2   2       12.79       11.08      0.78 o 
   5   2   2        2.09        2.99      0.78 o 
  -5   3   2        0.22        0.22      1.03 o 
  -4   3   2       23.19       21.81      2.03 o 
  -3   3   2       89.23       92.03      1.48 o 
  -2   3   2       60.85       63.64      0.82 o 
  -1   3   2      310.70      344.55      3.25 o 
   0   3   2      408.88      442.87      4.41 o 
   1   3   2       39.87       49.73      0.77 o 
   2   3   2        2.43        1.93      0.29 o 
   3   3   2      102.83       99.33      1.45 o 
   4   3   2      107.74      113.56      2.03 o 
   5   3   2       45.59       44.16      2.66 o 
  -4   4   2       67.92       74.18      1.63 o 
  -3   4   2      149.57      139.96      2.22 o 
  -2   4   2       19.72       18.17      0.53 o 
  -1   4   2       53.33       50.81      0.71 o 
   0   4   2      315.63      316.93      3.21 o 
   1   4   2       10.33        9.30      0.41 o 
   2   4   2       13.40       12.12      0.45 o 
   3   4   2        6.61        5.49      0.92 o 
   4   4   2       36.47       39.50      1.18 o 
  -4   5   2       12.91       15.43      0.91 o 
  -3   5   2       28.72       28.46      1.02 o 
  -2   5   2       44.35       44.89      1.03 o 
  -1   5   2      167.23      179.48      2.04 o 
   0   5   2       71.83       68.43      1.05 o 
   1   5   2      132.79      118.99      1.51 o 
   2   5   2       27.06       26.28      1.44 o 
   3   5   2       33.17       33.27      1.17 o 
   4   5   2        7.83        7.94      0.74 o 
  -3   6   2       20.20       20.79      1.03 o 
  -2   6   2       54.84       50.68      2.15 o 
  -1   6   2       94.29       87.85      1.47 o 
   0   6   2       17.47       18.45      0.69 o 
   1   6   2       96.85       85.21      1.43 o 
   2   6   2      164.08      152.37      2.31 o 
   3   6   2       32.29       32.73      1.19 o 
  -2   7   2        1.78        1.22      0.85 o 
  -1   7   2       34.51       34.41      0.98 o 
   0   7   2        6.24        7.26      0.72 o 
   1   7   2        8.96       11.30      0.92 o 
   2   7   2        7.62        8.63      2.10 o 
  -5   1   3       10.55       12.62      1.17 o 
  -4   1   3       30.08       30.61      0.80 o 
  -3   1   3       68.02       68.33      0.92 o 
  -2   1   3       53.51       53.21      0.79 o 
  -1   1   3      128.54      120.14      0.92 o 
   0   1   3     1365.00     1234.64     25.01 o 
   1   1   3     3718.49     3839.27     35.34 o 
   2   1   3      179.71      174.95      1.35 o 
   3   1   3       19.77       20.35      0.47 o 
   4   1   3       28.52       26.34      1.46 o 
   5   1   3       14.28       18.37      1.92 o 
  -5   2   3       26.78       28.81      2.33 o 
  -4   2   3       27.29       28.55      0.85 o 
  -3   2   3       64.03       66.32      2.03 o 
  -2   2   3      307.48      339.11      3.16 o 
  -1   2   3       68.11       62.42      0.71 o 
   0   2   3     1256.34     1214.07      9.86 o 
   1   2   3     1816.68     1872.52     16.29 o 
   2   2   3       80.34       93.64      0.89 o 
   3   2   3       20.07       21.35      0.51 o 
   4   2   3        4.37        4.38      0.67 o 
   5   2   3        4.88        6.34      0.94 o 
  -5   3   3        4.21        2.07      1.18 o 
  -4   3   3      164.88      170.14      2.80 o 
  -3   3   3      226.14      220.14      2.90 o 
  -2   3   3      239.92      261.11      2.53 o 
  -1   3   3      599.35      625.70      5.66 o 
   0   3   3      444.44      463.51      4.27 o 
   1   3   3      438.95      466.31      4.63 o 
   2   3   3      223.77      217.38      2.15 o 
   3   3   3       66.31       68.17      1.76 o 
   4   3   3       53.34       55.70      1.35 o 
   5   3   3       58.49       60.34      3.18 o 
  -4   4   3        2.01        2.74      1.25 o 
  -3   4   3      206.94      207.77      2.87 o 
  -2   4   3        3.42        3.05      0.27 o 
  -1   4   3       70.12       68.83      0.92 o 
   0   4   3      372.18      381.96      6.51 o 
   1   4   3      302.87      321.53      3.15 o 
   2   4   3       17.56       15.89      0.50 o 
   3   4   3        4.53        4.66      0.64 o 
   4   4   3       59.18       60.83      1.46 o 
  -4   5   3        8.86       10.62      0.79 o 
  -3   5   3       27.65       27.08      1.00 o 
  -2   5   3      100.82      104.05      1.69 o 
  -1   5   3       50.53       47.77      0.87 o 
   0   5   3       19.06       16.93      0.59 o 
   1   5   3       62.59       57.56      0.96 o 
   2   5   3       16.14       14.14      0.68 o 
   3   5   3       30.18       31.41      0.88 o 
   4   5   3        0.43        0.57      0.53 o 
  -3   6   3        6.22        6.24      0.71 o 
  -2   6   3       20.78       21.44      1.72 o 
  -1   6   3       57.73       60.08      1.20 o 
   0   6   3       11.06       11.05      0.70 o 
   1   6   3       12.40       11.60      0.63 o 
   2   6   3       30.30       37.22      1.04 o 
   3   6   3        8.52        8.29      1.29 o 
  -2   7   3       22.85       22.33      1.99 o 
  -1   7   3       18.88       18.30      0.81 o 
   0   7   3       21.09       20.83      1.08 o 
   1   7   3       12.75       13.82      0.73 o 
   2   7   3       16.77       13.41      1.19 o 
  -5   0   4        2.59        2.88      1.11 o 
  -4   0   4       19.87       18.96      1.09 o 
  -3   0   4      972.77     1051.92     18.82 o 
  -2   0   4      111.49      101.76      1.57 o 
  -1   0   4      307.31      285.97      2.88 o 
   1   0   4      739.72      778.69      8.31 o 
   2   0   4      591.94      605.34      7.64 o 
   3   0   4       92.23       85.55      1.69 o 
   4   0   4      436.52      387.32     10.74 o 
   5   0   4        1.08        0.44      0.96 o 
  -5   1   4       10.93       12.83      1.17 o 
  -4   1   4        1.60        1.98      0.35 o 
  -3   1   4       17.64       16.89      0.38 o 
  -2   1   4      214.25      223.10      1.75 o 
  -1   1   4     2020.13     1993.46     13.80 o 
   0   1   4     1856.78     1875.41     17.34 o 
   1   1   4     6764.20     7354.11     55.52 o 
   2   1   4       64.05       63.04      0.61 o 
   3   1   4       23.31       24.11      0.54 o 
   4   1   4       76.88       75.43      1.53 o 
   5   1   4        7.61        8.92      1.04 o 
  -5   2   4      100.59      104.51      2.92 o 
  -4   2   4        6.80        5.54      0.49 o 
  -3   2   4       12.98       13.76      0.71 o 
  -2   2   4      335.84      360.84      3.16 o 
  -1   2   4       60.39       60.71      0.62 o 
   0   2   4      513.31      496.39      4.15 o 
   1   2   4      273.56      268.82      2.52 o 
   2   2   4       77.95       76.55      0.77 o 
   3   2   4       39.28       38.74      0.70 o 
   4   2   4        1.27        1.11      0.32 o 
   5   2   4       14.41       15.84      1.25 o 
  -5   3   4        9.01        9.60      1.55 o 
  -4   3   4      160.63      165.49      2.38 o 
  -3   3   4      259.63      255.16      3.29 o 
  -2   3   4      248.28      255.94      2.73 o 
  -1   3   4       31.79       27.61      1.21 o 
   0   3   4       64.65       67.25      0.86 o 
   1   3   4      276.05      296.68      3.08 o 
   2   3   4       32.02       34.84      0.80 o 
   3   3   4       57.27       55.49      1.28 o 
   4   3   4       10.84       12.19      0.87 o 
   5   3   4       21.07       27.10      2.29 o 
  -4   4   4       12.06       10.53      0.89 o 
  -3   4   4      157.67      164.78      2.92 o 
  -2   4   4        9.14       10.23      0.39 o 
  -1   4   4       33.93       34.97      0.66 o 
   0   4   4        3.76        4.18      0.68 o 
   1   4   4      142.54      149.04      1.68 o 
   2   4   4       26.97       28.71      0.90 o 
   3   4   4       15.39       13.20      0.62 o 
   4   4   4       26.90       26.17      1.00 o 
  -4   5   4       43.05       42.40      1.28 o 
  -3   5   4       43.86       41.77      1.51 o 
  -2   5   4      219.51      217.43      2.87 o 
  -1   5   4       26.03       26.90      0.93 o 
   0   5   4        4.87        5.19      0.39 o 
   1   5   4        5.04        3.38      0.59 o 
   2   5   4      129.79      126.78      1.92 o 
   3   5   4        2.24        2.75      0.48 o 
   4   5   4        1.27        0.48      0.52 o 
  -3   6   4        7.96        7.29      0.75 o 
  -2   6   4       25.62       23.42      0.87 o 
  -1   6   4      156.85      150.12      2.06 o 
   0   6   4      104.20       99.60      1.44 o 
   1   6   4        1.11       -0.65      0.53 o 
   2   6   4      144.37      137.29      2.16 o 
   3   6   4       28.95       26.61      1.13 o 
  -2   7   4        0.92        0.99      0.73 o 
  -1   7   4       27.20       24.66      0.87 o 
   0   7   4        8.39        8.87      0.73 o 
   1   7   4        4.20        2.60      0.50 o 
   2   7   4        5.42        6.90      0.92 o 
  -5   1   5       20.58       19.06      1.32 o 
  -4   1   5       13.70       13.49      0.61 o 
  -3   1   5       25.96       25.38      0.69 o 
  -2   1   5       48.44       44.04      0.46 o 
  -1   1   5     1141.45     1115.58      8.20 o 
   0   1   5     2834.79     2929.28     25.32 o 
   1   1   5     7732.77     8228.03     72.26 o 
   2   1   5       69.05       67.24      0.64 o 
   3   1   5       88.27       85.99      1.24 o 
   4   1   5       20.59       21.11      0.80 o 
   5   1   5        7.27        7.62      0.96 o 
  -5   2   5       55.58       60.32      2.13 o 
  -4   2   5       51.63       52.04      1.15 o 
  -3   2   5       82.05       76.16      1.10 o 
  -2   2   5       90.65       99.35      1.03 o 
  -1   2   5      166.86      169.97      1.57 o 
   0   2   5      484.06      470.30      3.95 o 
   1   2   5      254.42      245.19      3.00 o 
   2   2   5      197.99      219.21      1.99 o 
   3   2   5      141.29      143.10      1.74 o 
   4   2   5        0.89        0.57      0.29 o 
   5   2   5       38.77       39.00      1.64 o 
  -5   3   5       18.23       15.95      1.92 o 
  -4   3   5       94.30       98.24      1.64 o 
  -3   3   5      293.26      287.03      3.64 o 
  -2   3   5      104.33      110.87      1.59 o 
  -1   3   5      280.73      300.33      2.87 o 
   0   3   5      106.18      106.48      1.11 o 
   1   3   5      136.62      152.07      1.76 o 
   2   3   5      304.23      320.57      2.86 o 
   3   3   5       17.38       17.39      0.54 o 
   4   3   5       12.03       12.36      0.95 o 
  -4   4   5       30.52       30.39      1.84 o 
  -3   4   5      177.23      175.11      2.51 o 
  -2   4   5        1.26        1.00      0.35 o 
  -1   4   5       33.12       25.20      0.64 o 
   0   4   5      135.62      146.90      1.81 o 
   1   4   5      204.19      206.36      2.36 o 
   2   4   5       49.86       53.82      0.90 o 
   3   4   5       15.19       13.83      0.58 o 
   4   4   5       22.32       21.85      0.93 o 
  -4   5   5        0.31        1.03      0.51 o 
  -3   5   5       15.38       14.93      1.27 o 
  -2   5   5      135.56      143.49      2.11 o 
  -1   5   5      118.02      119.10      1.48 o 
   0   5   5       95.10       91.31      1.40 o 
   1   5   5       71.46       67.01      1.06 o 
   2   5   5      173.64      169.53      2.39 o 
   3   5   5       32.90       31.81      0.90 o 
   4   5   5        5.67        7.52      0.98 o 
  -3   6   5        8.82        8.75      0.79 o 
  -2   6   5       19.18       19.76      1.44 o 
  -1   6   5       22.91       25.51      0.85 o 
   0   6   5       21.00       19.38      0.68 o 
   1   6   5       15.76       13.29      1.05 o 
   2   6   5       39.37       40.78      1.09 o 
   3   6   5        2.20        3.26      0.67 o 
  -2   7   5        4.97        5.56      0.89 o 
  -1   7   5        1.39        0.30      0.45 o 
   0   7   5        3.85        3.92      0.60 o 
   1   7   5       39.44       36.82      1.01 o 
   2   7   5        6.60        7.50      0.98 o 
  -5   0   6       18.87       17.57      1.85 o 
  -4   0   6       12.12       13.56      1.04 o 
  -3   0   6      302.15      315.10      4.53 o 
  -2   0   6      755.56      783.70      8.81 o 
  -1   0   6     1681.50     1686.46     16.48 o 
   0   0   6      410.54      407.41     10.05 o 
   2   0   6       59.97       63.46      0.74 o 
   3   0   6       69.75       76.31      6.58 o 
   4   0   6       11.38       10.97      0.65 o 
   5   0   6        4.32        3.32      1.03 o 
  -5   1   6       22.71       22.74      1.38 o 
  -4   1   6       52.39       52.71      1.02 o 
  -3   1   6       77.27       72.21      0.94 o 
  -2   1   6      765.68      828.94      6.16 o 
  -1   1   6       17.50       19.65      0.58 o 
   0   1   6      216.05      207.25      2.30 o 
   1   1   6      210.02      207.01      4.21 o 
   2   1   6       75.09       78.03      0.74 o 
   3   1   6        6.94        6.82      0.35 o 
   4   1   6       11.15       11.84      0.66 o 
   5   1   6        6.87        6.61      0.99 o 
  -5   2   6       75.34       83.45      2.11 o 
  -4   2   6       14.16       14.73      0.68 o 
  -3   2   6       22.35       22.04      0.50 o 
  -2   2   6      360.48      414.47      3.62 o 
  -1   2   6      755.01      787.50      6.58 o 
   0   2   6      402.25      408.92      3.98 o 
   1   2   6       30.95       29.40      0.42 o 
   2   2   6      341.44      350.59      3.06 o 
   3   2   6       15.32       18.13      0.96 o 
   4   2   6        7.45        7.66      0.46 o 
   5   2   6       39.18       44.68      1.82 o 
  -5   3   6       26.65       26.97      1.74 o 
  -4   3   6       12.21       14.57      0.94 o 
  -3   3   6      214.72      209.60      2.82 o 
  -2   3   6      286.01      307.82      3.23 o 
  -1   3   6      205.29      204.68      2.05 o 
   0   3   6      522.15      550.70      4.99 o 
   1   3   6      295.22      283.93      2.74 o 
   2   3   6      123.05      122.56      1.39 o 
   3   3   6        2.46        2.88      0.30 o 
   4   3   6       14.97       13.84      1.16 o 
  -4   4   6        6.78        8.02      0.80 o 
  -3   4   6       84.08       79.43      1.58 o 
  -2   4   6       62.44       63.81      1.01 o 
  -1   4   6       51.78       55.02      0.81 o 
   0   4   6       94.56       98.97      1.36 o 
   1   4   6       33.47       40.01      0.90 o 
   2   4   6        0.72        0.33      0.26 o 
   3   4   6        4.11        4.75      0.53 o 
   4   4   6       23.22       24.31      1.00 o 
  -4   5   6       27.19       27.26      1.20 o 
  -3   5   6       52.22       47.09      1.28 o 
  -2   5   6      214.59      217.73      2.90 o 
  -1   5   6       65.31       61.63      1.07 o 
   0   5   6      349.75      350.00      4.20 o 
   1   5   6       57.53       56.71      0.96 o 
   2   5   6       12.68        9.09      0.70 o 
   3   5   6        6.66        9.32      1.19 o 
   4   5   6        0.24       -0.15      0.48 o 
  -3   6   6        8.86        7.31      0.75 o 
  -2   6   6       60.21       61.51      1.32 o 
  -1   6   6      198.58      184.75      3.09 o 
   0   6   6      105.02      104.95      1.51 o 
   1   6   6       25.15       22.54      0.79 o 
   2   6   6       14.73       14.22      0.75 o 
   3   6   6       37.06       35.27      1.25 o 
  -2   7   6       31.56       30.97      1.49 o 
  -1   7   6        0.56        0.01      0.41 o 
   0   7   6       22.33       22.53      0.97 o 
   1   7   6        6.17        6.87      0.59 o 
   2   7   6        4.67        6.66      0.96 o 
  -5   1   7       25.19       28.16      1.26 o 
  -4   1   7       77.66       82.16      1.33 o 
  -3   1   7       55.81       53.48      0.77 o 
  -2   1   7     1884.68     2088.76     15.29 o 
  -1   1   7      595.94      590.39      4.99 o 
   0   1   7       39.33       36.14      0.56 o 
   1   1   7      275.89      275.51      2.56 o 
   2   1   7      759.97      730.08      6.06 o 
   3   1   7        6.99        6.11      0.34 o 
   4   1   7        4.65        5.06      0.36 o 
   5   1   7       33.13       29.05      1.44 o 
  -5   2   7       97.13      106.14      2.45 o 
  -4   2   7       21.76       22.89      0.61 o 
  -3   2   7       77.05       83.86      1.11 o 
  -2   2   7      106.79      103.88      1.08 o 
  -1   2   7      241.56      260.09      2.32 o 
   0   2   7     1871.24     1864.03     16.23 o 
   1   2   7       74.64       77.28      0.89 o 
   2   2   7      361.46      344.52      2.99 o 
   3   2   7       21.85       20.22      0.46 o 
   4   2   7        0.99        1.42      0.31 o 
   5   2   7       37.32       36.46      1.64 o 
  -5   3   7       47.61       51.37      2.18 o 
  -4   3   7       44.65       42.01      1.01 o 
  -3   3   7       72.22       66.46      1.22 o 
  -2   3   7      162.38      170.86      1.95 o 
  -1   3   7        6.26        6.91      0.31 o 
   0   3   7      500.30      568.49      5.14 o 
   1   3   7      182.92      198.40      2.02 o 
   2   3   7       13.99       14.92      0.62 o 
   3   3   7        1.90        1.77      0.29 o 
   4   3   7       12.58       11.64      0.69 o 
  -4   4   7        3.60        4.19      0.51 o 
  -3   4   7      207.03      204.91      2.84 o 
  -2   4   7      102.08       97.04      1.37 o 
  -1   4   7        3.15        3.28      0.43 o 
   0   4   7      132.70      132.08      1.53 o 
   1   4   7      253.05      269.77      3.06 o 
   2   4   7        0.01       -0.59      0.39 o 
   3   4   7        1.75        2.19      0.59 o 
   4   4   7        4.37        5.89      0.62 o 
  -4   5   7        7.06        8.23      0.76 o 
  -3   5   7       22.16       22.28      0.92 o 
  -2   5   7       48.58       53.00      1.36 o 
  -1   5   7      110.44      113.73      1.57 o 
   0   5   7      185.06      181.29      2.26 o 
   1   5   7       19.01       19.76      1.02 o 
   2   5   7       10.54       10.08      0.61 o 
   3   5   7       27.86       26.44      1.19 o 
   4   5   7        0.60       -0.57      0.50 o 
  -3   6   7        4.53        3.50      1.40 o 
  -2   6   7       58.93       56.41      1.27 o 
  -1   6   7        5.13        6.31      0.55 o 
   0   6   7       20.60       20.65      0.70 o 
   1   6   7       21.26       20.75      0.76 o 
   2   6   7       28.73       25.25      0.91 o 
   3   6   7       14.04       16.69      0.99 o 
  -2   7   7       11.23       11.32      1.08 o 
  -1   7   7       28.91       26.45      0.91 o 
   0   7   7        0.13       -0.50      0.50 o 
   1   7   7       28.25       27.84      0.94 o 
   2   7   7       15.18       13.95      1.37 o 
  -5   0   8       49.65       52.69      2.03 o 
  -4   0   8        7.76        8.76      0.69 o 
  -3   0   8       55.73       53.89      0.87 o 
  -2   0   8     1974.99     2027.45     19.76 o 
  -1   0   8      642.97      606.88      7.69 o 
   0   0   8      338.54      323.84      4.89 o 
   1   0   8      862.97      802.25      9.64 o 
   2   0   8      164.49      149.11      2.12 o 
   3   0   8       19.14       18.98      0.74 o 
   4   0   8       15.38       13.01      0.69 o 
   5   0   8       86.66       69.66      3.18 o 
  -5   1   8       16.40       17.49      1.10 o 
  -4   1   8       34.82       38.36      1.42 o 
  -3   1   8       21.33       22.67      0.47 o 
  -2   1   8     1497.12     1704.16     12.67 o 
  -1   1   8      249.36      232.17      2.06 o 
   0   1   8      165.21      152.25      1.76 o 
   1   1   8      338.92      335.03      3.10 o 
   2   1   8       55.75       64.53      0.91 o 
   3   1   8       10.19       10.66      0.43 o 
   4   1   8        0.30        0.21      0.32 o 
   5   1   8        9.80       10.80      1.12 o 
  -5   2   8       10.80       16.91      2.31 o 
  -4   2   8       72.92       69.15      1.12 o 
  -3   2   8        8.76        9.52      0.37 o 
  -2   2   8       65.87       63.09      1.18 o 
  -1   2   8      292.43      310.59      2.95 o 
   0   2   8      983.64     1004.74      8.86 o 
   1   2   8       10.36        8.38      0.32 o 
   2   2   8      196.51      178.17      1.82 o 
   3   2   8      112.17      106.22      1.36 o 
   4   2   8        3.48        3.05      0.61 o 
   5   2   8        4.80        6.18      0.96 o 
  -4   3   8        2.96        2.56      0.42 o 
  -3   3   8       42.67       43.73      1.18 o 
  -2   3   8      182.83      178.70      1.77 o 
  -1   3   8      162.67      182.39      2.05 o 
   0   3   8      194.16      206.47      2.08 o 
   1   3   8      388.64      404.64      3.78 o 
   2   3   8       87.62      100.61      1.21 o 
   3   3   8        1.26        2.07      0.32 o 
   4   3   8       19.63       22.27      0.84 o 
  -4   4   8       16.20       17.29      0.75 o 
  -3   4   8      316.15      322.09      4.15 o 
  -2   4   8      303.65      286.73      3.14 o 
  -1   4   8       37.84       36.60      0.73 o 
   0   4   8       84.25       80.39      1.36 o 
   1   4   8      156.04      158.95      1.95 o 
   2   4   8        7.44        8.12      0.48 o 
   3   4   8        8.33        8.61      0.50 o 
   4   4   8        4.38        4.01      0.36 o 
  -4   5   8        0.52       -0.71      0.50 o 
  -3   5   8       20.61       20.35      1.03 o 
  -2   5   8      151.01      156.58      2.27 o 
  -1   5   8      271.17      277.34      2.90 o 
   0   5   8      183.31      189.06      2.33 o 
   1   5   8      118.29      118.28      1.84 o 
   2   5   8      169.89      156.59      2.27 o 
   3   5   8        3.71        4.74      0.49 o 
  -3   6   8       25.53       25.31      1.08 o 
  -2   6   8       44.38       45.55      1.35 o 
  -1   6   8       37.90       33.29      1.09 o 
   0   6   8       24.44       25.20      0.82 o 
   1   6   8       32.70       32.39      0.89 o 
   2   6   8       31.43       30.51      0.96 o 
   3   6   8       80.19       74.58      1.84 o 
  -2   7   8       19.35       17.83      1.28 o 
  -1   7   8        1.26        2.70      0.49 o 
   0   7   8       29.15       27.61      1.05 o 
   1   7   8       13.76       16.53      0.79 o 
   2   7   8        6.09        7.32      0.99 o 
  -5   1   9       30.75       31.27      1.47 o 
  -4   1   9       20.17       22.37      0.68 o 
  -3   1   9      110.27      120.01      1.41 o 
  -2   1   9      357.24      373.15      3.08 o 
  -1   1   9      402.63      392.46      3.39 o 
   0   1   9       35.16       34.08      0.57 o 
   1   1   9      426.47      408.06      3.74 o 
   2   1   9     1201.90     1211.68     10.01 o 
   3   1   9       18.75       18.22      1.22 o 
   4   1   9        2.54        2.30      0.33 o 
   5   1   9       11.67       10.66      1.09 o 
  -5   2   9      104.33      108.66      2.48 o 
  -4   2   9       66.95       71.90      1.54 o 
  -3   2   9      229.13      235.93      2.55 o 
  -2   2   9      337.97      338.56      3.03 o 
  -1   2   9     1285.62     1406.67     14.61 o 
   0   2   9      244.52      233.00      2.24 o 
   1   2   9      334.83      314.08      3.18 o 
   2   2   9     1207.87     1229.87     10.84 o 
   3   2   9       55.57       53.33      1.00 o 
   4   2   9        2.25        2.31      0.35 o 
   5   2   9        0.34        0.75      0.76 o 
  -4   3   9       22.11       20.77      0.72 o 
  -3   3   9      326.69      313.86      3.82 o 
  -2   3   9      259.69      252.60      2.39 o 
  -1   3   9      306.25      339.67      3.54 o 
   0   3   9      175.88      190.34      1.82 o 
   1   3   9       19.29       18.49      0.47 o 
   2   3   9       76.41       81.68      1.05 o 
   3   3   9       30.45       34.20      0.78 o 
   4   3   9       11.72       11.64      0.71 o 
  -4   4   9       12.10       11.50      0.67 o 
  -3   4   9       52.77       59.05      1.22 o 
  -2   4   9      288.15      289.61      3.34 o 
  -1   4   9       90.44       83.95      1.34 o 
   0   4   9       56.08       54.07      0.86 o 
   1   4   9       80.98       80.07      1.15 o 
   2   4   9       35.71       38.46      0.89 o 
   3   4   9       20.57       21.08      0.68 o 
   4   4   9        1.13        1.03      0.42 o 
  -4   5   9        4.10        4.07      0.64 o 
  -3   5   9       10.16       12.47      1.15 o 
  -2   5   9      164.22      163.53      2.34 o 
  -1   5   9      168.64      163.90      2.12 o 
   0   5   9       87.49       86.69      1.36 o 
   1   5   9        5.60        5.96      0.85 o 
   2   5   9       59.41       59.99      1.22 o 
   3   5   9        6.37        7.19      0.56 o 
  -3   6   9        5.12        8.35      0.77 o 
  -2   6   9        4.41        4.83      0.91 o 
  -1   6   9       50.92       47.26      1.06 o 
   0   6   9       25.93       26.89      0.85 o 
   1   6   9        6.87        6.39      0.54 o 
   2   6   9       13.07       11.37      0.70 o 
   3   6   9        9.49       12.40      1.18 o 
  -2   7   9        8.46        6.05      1.26 o 
  -1   7   9       15.19       14.70      0.76 o 
   0   7   9        3.29        3.07      0.59 o 
   1   7   9        3.47        2.93      0.55 o 
  -5   0  10       49.09       49.65      1.89 o 
  -4   0  10       66.58       70.24      1.46 o 
  -3   0  10       76.05       76.06      1.15 o 
  -2   0  10      619.23      741.36      8.40 o 
  -1   0  10      135.51      148.31      1.82 o 
   0   0  10     1084.78     1026.96     15.02 o 
   1   0  10      131.70      132.02      1.63 o 
   2   0  10      388.64      388.60      5.12 o 
   3   0  10       70.30       62.83      1.11 o 
   4   0  10        4.09        5.42      0.56 o 
   5   0  10       74.12       60.27      2.95 o 
  -5   1  10       26.90       27.03      1.08 o 
  -4   1  10       71.79       71.19      1.06 o 
  -3   1  10        1.19        1.05      0.20 o 
  -2   1  10       34.59       31.72      0.42 o 
  -1   1  10      543.35      568.63      4.85 o 
   0   1  10      927.88      888.94      9.25 o 
   1   1  10      111.80      126.38      1.30 o 
   2   1  10     2413.50     2454.69     22.14 o 
   3   1  10        8.99        9.82      0.39 o 
   4   1  10        1.99        1.68      0.33 o 
   5   1  10        9.25       10.39      1.10 o 
  -5   2  10        8.59        9.37      0.87 o 
  -4   2  10      319.72      313.59      3.37 o 
  -3   2  10       30.80       33.84      0.65 o 
  -2   2  10      165.51      178.99      1.72 o 
  -1   2  10      984.60     1090.55     10.49 o 
   0   2  10       41.36       42.31      0.58 o 
   1   2  10       32.68       28.89      0.74 o 
   2   2  10       24.57       22.59      0.70 o 
   3   2  10       20.63       23.17      0.65 o 
   4   2  10        5.05        5.76      0.51 o 
   5   2  10        0.41        0.52      0.73 o 
  -4   3  10       13.63       13.04      0.64 o 
  -3   3  10      155.98      152.45      2.06 o 
  -2   3  10      377.99      360.70      3.28 o 
  -1   3  10       92.00      104.25      1.34 o 
   0   3  10       25.73       23.97      0.71 o 
   1   3  10      150.50      141.45      1.64 o 
   2   3  10       79.98       83.06      1.17 o 
   3   3  10        6.95        7.62      0.57 o 
   4   3  10       22.05       23.75      0.87 o 
  -4   4  10       16.85       19.97      0.77 o 
  -3   4  10       46.69       45.19      1.05 o 
  -2   4  10      230.12      229.39      2.62 o 
  -1   4  10        9.13        8.23      0.48 o 
   0   4  10       57.24       52.59      0.91 o 
   1   4  10       44.71       44.33      0.87 o 
   2   4  10       36.15       33.69      0.90 o 
   3   4  10        0.06        0.09      0.28 o 
   4   4  10        1.75        2.08      0.77 o 
  -4   5  10       11.09       11.21      0.86 o 
  -3   5  10      104.37       96.20      2.47 o 
  -2   5  10       84.19       85.41      1.50 o 
  -1   5  10      443.84      437.68      5.14 o 
   0   5  10       36.12       37.10      0.87 o 
   1   5  10        1.87        1.01      0.41 o 
   2   5  10        3.65        3.71      0.59 o 
   3   5  10       32.03       33.28      0.95 o 
  -3   6  10       57.54       64.43      1.66 o 
  -2   6  10       13.56       13.43      0.86 o 
  -1   6  10        2.85        3.25      0.47 o 
   0   6  10       80.02       77.68      1.38 o 
   1   6  10       28.03       28.91      0.96 o 
   2   6  10        0.62       -0.27      0.42 o 
   3   6  10       83.21       88.36      2.03 o 
  -1   7  10        1.53        0.82      0.54 o 
   0   7  10       30.56       29.21      1.04 o 
   1   7  10       19.67       21.09      0.86 o 
  -5   1  11       30.64       25.36      1.05 o 
  -4   1  11       93.81       97.75      1.33 o 
  -3   1  11       14.97       16.11      0.44 o 
  -2   1  11       14.63       16.84      0.30 o 
  -1   1  11       37.81       37.19      0.48 o 
   0   1  11     1262.28     1220.23     12.65 o 
   1   1  11      382.77      393.28      3.64 o 
   2   1  11     1965.75     1910.04     15.66 o 
   3   1  11        8.62        9.33      0.39 o 
   4   1  11        7.21        8.02      0.46 o 
   5   1  11        4.65        4.71      0.88 o 
  -5   2  11       13.54       16.31      1.04 o 
  -4   2  11      134.86      136.04      1.74 o 
  -3   2  11       27.95       27.63      0.60 o 
  -2   2  11       49.24       52.80      0.67 o 
  -1   2  11      111.92      123.31      1.45 o 
   0   2  11      147.26      150.67      1.55 o 
   1   2  11      188.34      186.05      2.04 o 
   2   2  11       67.75       66.78      0.88 o 
   3   2  11       64.78       60.85      0.99 o 
   4   2  11       15.65       16.54      0.63 o 
   5   2  11        1.29        0.26      0.70 o 
  -4   3  11       28.70       30.33      0.87 o 
  -3   3  11      146.66      148.98      3.08 o 
  -2   3  11       95.70       89.71      1.06 o 
  -1   3  11       32.49       38.52      0.69 o 
   0   3  11      103.74      107.62      1.24 o 
   1   3  11      194.24      190.01      2.15 o 
   2   3  11       22.13       24.41      0.73 o 
   3   3  11       98.79       88.65      1.71 o 
   4   3  11       15.03       16.49      0.79 o 
  -4   4  11       15.79       16.40      0.75 o 
  -3   4  11       26.39       25.84      0.80 o 
  -2   4  11      237.25      234.95      2.68 o 
  -1   4  11       60.97       60.07      1.10 o 
   0   4  11       77.39       71.59      1.48 o 
   1   4  11      159.14      156.95      1.95 o 
   2   4  11       10.84       10.48      0.57 o 
   3   4  11        0.88        1.05      0.46 o 
   4   4  11        3.02        2.34      0.57 o 
  -3   5  11        1.12        1.57      0.49 o 
  -2   5  11       26.48       24.44      0.77 o 
  -1   5  11      264.62      267.13      3.43 o 
   0   5  11       98.46       97.58      1.48 o 
   1   5  11       72.46       72.72      1.39 o 
   2   5  11       42.42       40.49      2.13 o 
   3   5  11       67.44       70.04      1.77 o 
  -3   6  11       14.76       15.00      0.96 o 
  -2   6  11       20.84       23.66      1.00 o 
  -1   6  11       69.42       72.09      1.48 o 
   0   6  11       37.72       38.95      0.99 o 
   1   6  11       12.48       11.90      0.75 o 
   2   6  11        9.85        8.34      0.65 o 
   3   6  11       19.68       23.79      1.15 o 
  -1   7  11        5.69        5.43      0.72 o 
   0   7  11        5.07        4.28      0.62 o 
   1   7  11        2.30        3.07      0.55 o 
  -5   0  12      130.71      122.64      3.31 o 
  -4   0  12       21.51       20.36      0.77 o 
  -3   0  12      137.18      133.12      1.82 o 
  -2   0  12      814.21      860.77      9.74 o 
  -1   0  12     1122.20     1182.67     13.27 o 
   0   0  12      461.65      429.68      9.74 o 
   1   0  12      279.29      306.02      3.47 o 
   2   0  12     4758.26     4895.73     60.63 o 
   3   0  12       17.93       18.23      1.34 o 
   4   0  12        2.32        3.03      0.50 o 
   5   0  12        5.29        4.65      1.26 o 
  -5   1  12        5.68        4.64      0.69 o 
  -4   1  12      191.98      203.07      2.33 o 
  -3   1  12       92.76       86.63      1.13 o 
  -2   1  12      119.00      108.85      1.05 o 
  -1   1  12     2141.72     2267.19     18.84 o 
   0   1  12      124.42      121.97      1.53 o 
   1   1  12      602.08      581.10      5.71 o 
   2   1  12      131.92      123.24      1.29 o 
   3   1  12       33.53       37.93      0.71 o 
   4   1  12        1.13        1.25      0.32 o 
   5   1  12        1.41        1.50      0.76 o 
  -5   2  12        8.12        7.42      0.95 o 
  -4   2  12      221.53      225.67      2.58 o 
  -3   2  12        3.44        3.72      0.32 o 
  -2   2  12       26.65       27.14      0.47 o 
  -1   2  12     1493.10     1696.98     16.18 o 
   0   2  12      486.62      509.91      4.66 o 
   1   2  12      113.81      115.22      1.39 o 
   2   2  12       16.38       13.68      0.41 o 
   3   2  12       88.07       82.94      1.59 o 
   4   2  12        1.44        1.29      0.37 o 
  -4   3  12       55.14       55.59      1.09 o 
  -3   3  12       51.45       56.32      1.16 o 
  -2   3  12      218.66      219.43      2.13 o 
  -1   3  12      118.03      128.19      1.58 o 
   0   3  12       65.88       67.65      0.90 o 
   1   3  12       58.94       64.02      0.99 o 
   2   3  12      126.49      121.46      1.55 o 
   3   3  12       46.88       45.67      1.37 o 
   4   3  12        1.51        1.46      0.58 o 
  -4   4  12        3.22        4.03      0.50 o 
  -3   4  12       34.61       32.39      0.89 o 
  -2   4  12       73.19       73.28      1.07 o 
  -1   4  12       30.60       31.86      0.70 o 
   0   4  12      168.93      165.81      2.24 o 
   1   4  12      108.01      109.54      1.67 o 
   2   4  12       20.83       20.64      1.27 o 
   3   4  12        4.27        5.72      0.59 o 
   4   4  12        1.24        1.35      0.54 o 
  -3   5  12       40.46       41.11      1.23 o 
  -2   5  12       74.11       69.90      1.32 o 
  -1   5  12      246.84      242.59      3.18 o 
   0   5  12       43.18       42.49      1.06 o 
   1   5  12      167.52      169.48      2.43 o 
   2   5  12       12.98       12.44      0.79 o 
   3   5  12        5.43        6.86      0.70 o 
  -3   6  12        1.26        1.64      0.57 o 
  -2   6  12       16.39       15.43      0.92 o 
  -1   6  12       44.49       46.94      1.41 o 
   0   6  12      153.70      150.31      2.35 o 
   1   6  12       39.35       39.49      1.10 o 
   2   6  12       11.90       10.47      0.68 o 
  -1   7  12       27.07       24.66      1.14 o 
   0   7  12       20.07       20.90      1.54 o 
   1   7  12       19.20       19.91      0.94 o 
  -5   1  13        8.17        9.83      0.76 o 
  -4   1  13      120.47      121.85      1.57 o 
  -3   1  13      242.97      237.06      2.55 o 
  -2   1  13        4.45        6.26      0.22 o 
  -1   1  13     1541.50     1674.20     13.97 o 
   0   1  13      115.17      124.03      1.57 o 
   1   1  13       62.34       61.75      0.84 o 
   2   1  13       17.02       16.89      0.78 o 
   3   1  13      157.70      150.54      1.86 o 
   4   1  13        0.07        0.07      0.39 o 
   5   1  13        1.80        3.49      0.81 o 
  -5   2  13        2.33        1.62      0.54 o 
  -4   2  13      255.72      251.14      2.82 o 
  -3   2  13       31.17       32.46      0.65 o 
  -2   2  13       82.78       73.17      0.87 o 
  -1   2  13       62.92       59.80      0.89 o 
   0   2  13      201.57      214.92      2.14 o 
   1   2  13      380.55      374.81      3.80 o 
   2   2  13        7.85        8.51      0.35 o 
   3   2  13       95.69       90.29      2.05 o 
   4   2  13        4.83        4.93      0.53 o 
  -4   3  13       46.61       45.69      1.00 o 
  -3   3  13      138.01      131.86      1.82 o 
  -2   3  13       80.99       80.14      0.98 o 
  -1   3  13       91.63       96.00      1.28 o 
   0   3  13       90.95       99.68      1.19 o 
   1   3  13      186.02      191.34      2.20 o 
   2   3  13       38.25       44.44      0.87 o 
   3   3  13        3.07        4.60      0.91 o 
   4   3  13        3.95        3.49      0.34 o 
  -4   4  13       28.24       27.98      1.27 o 
  -3   4  13        6.09        6.12      0.50 o 
  -2   4  13      239.30      240.80      2.56 o 
  -1   4  13       15.10       14.15      0.52 o 
   0   4  13      318.43      300.17      3.66 o 
   1   4  13       25.00       29.02      0.79 o 
   2   4  13       94.07       99.02      1.68 o 
   3   4  13        7.61        8.04      0.66 o 
   4   4  13        2.72        3.30      0.61 o 
  -3   5  13       29.38       27.37      1.09 o 
  -2   5  13       12.96       13.04      0.65 o 
  -1   5  13      119.15      115.88      1.89 o 
   0   5  13       98.42      109.60      2.15 o 
   1   5  13       90.85       98.85      1.70 o 
   2   5  13       17.07       17.53      0.87 o 
   3   5  13        1.64        3.19      0.63 o 
  -3   6  13       13.14       12.31      1.17 o 
  -2   6  13        6.12        7.12      1.48 o 
  -1   6  13      119.58      113.14      1.94 o 
   0   6  13        3.95        5.85      0.62 o 
   1   6  13       25.23       26.54      0.95 o 
   2   6  13        9.95        8.61      0.96 o 
  -1   7  13        1.61        2.98      0.72 o 
   0   7  13        2.32        1.86      0.58 o 
   1   7  13        5.60        8.17      0.73 o 
  -5   0  14        1.04        1.57      0.70 o 
  -4   0  14      124.99      122.63      2.22 o 
  -3   0  14       52.97       53.10      0.96 o 
  -2   0  14       21.04       22.77      0.51 o 
  -1   0  14      741.27      772.30      8.76 o 
   0   0  14      210.33      211.24      3.45 o 
   1   0  14       16.42       15.29      0.55 o 
   2   0  14      687.44      647.38      8.40 o 
   3   0  14       72.53       69.57      1.33 o 
   4   0  14        3.97        4.73      0.60 o 
   5   0  14        4.73        3.25      1.11 o 
  -5   1  14       12.81       15.34      0.90 o 
  -4   1  14       53.12       51.42      1.06 o 
  -3   1  14      102.72      104.90      1.50 o 
  -2   1  14       58.66       56.34      0.65 o 
  -1   1  14     1549.83     1742.16     14.56 o 
   0   1  14       40.92       47.64      1.00 o 
   1   1  14      125.12      114.55      1.36 o 
   2   1  14       20.88       25.27      0.64 o 
   3   1  14       60.71       61.07      0.99 o 
   4   1  14        7.58        7.27      0.49 o 
  -4   2  14       22.69       32.46      1.37 o 
  -3   2  14       32.06       29.88      0.70 o 
  -2   2  14       64.52       58.45      0.75 o 
  -1   2  14       93.99       97.42      1.23 o 
   0   2  14      289.36      306.98      3.21 o 
   1   2  14       90.84       93.63      2.11 o 
   2   2  14        7.10        5.90      0.31 o 
   3   2  14       33.31       32.72      1.02 o 
   4   2  14       20.86       19.06      0.63 o 
  -4   3  14       28.99       27.55      0.80 o 
  -3   3  14       29.27       29.27      0.74 o 
  -2   3  14      225.30      237.27      2.30 o 
  -1   3  14       32.21       30.56      0.64 o 
   0   3  14      314.23      328.76      3.20 o 
   1   3  14       95.04       88.30      1.23 o 
   2   3  14      100.47       98.63      1.36 o 
   3   3  14       52.09       48.16      1.22 o 
   4   3  14        1.15        0.86      0.46 o 
  -4   4  14        7.21        8.33      0.62 o 
  -3   4  14       25.71       26.24      0.75 o 
  -2   4  14      595.94      583.32      6.18 o 
  -1   4  14      272.69      262.45      2.96 o 
   0   4  14      156.01      147.49      2.09 o 
   1   4  14       44.12       41.18      0.95 o 
   2   4  14       27.36       29.77      1.32 o 
   3   4  14        0.07        0.41      0.53 o 
   4   4  14        1.53        2.09      0.57 o 
  -3   5  14        1.24        1.85      0.46 o 
  -2   5  14        5.18        4.95      0.51 o 
  -1   5  14      142.24      150.32      2.44 o 
   0   5  14      166.60      169.43      2.44 o 
   1   5  14      121.68      125.09      2.00 o 
   2   5  14       16.71       16.74      0.88 o 
   3   5  14       44.85       44.08      1.35 o 
  -2   6  14       27.88       28.42      3.14 o 
  -1   6  14       10.58       14.04      0.80 o 
   0   6  14        5.58        5.32      0.63 o 
   1   6  14        7.18        7.66      0.67 o 
   2   6  14        9.81       11.57      3.21 o 
  -1   7  14        6.76        9.69      0.89 o 
   0   7  14        3.87        3.39      0.61 o 
   1   7  14        7.44        8.93      1.67 o 
  -5   1  15        3.02        2.15      0.53 o 
  -4   1  15      107.62       99.62      1.38 o 
  -3   1  15       98.72      103.71      1.33 o 
  -2   1  15      214.98      229.75      2.02 o 
  -1   1  15      137.25      147.34      1.53 o 
   0   1  15      332.93      335.43      3.75 o 
   1   1  15       13.41       14.01      0.39 o 
   2   1  15      166.30      162.60      1.60 o 
   3   1  15      163.91      162.57      2.40 o 
   4   1  15        1.95        1.93      0.38 o 
  -4   2  15      234.70      218.47      2.53 o 
  -3   2  15       99.71       97.66      1.43 o 
  -2   2  15      323.38      310.47      2.85 o 
  -1   2  15      174.10      174.50      1.98 o 
   0   2  15      604.77      633.65      8.02 o 
   1   2  15       42.83       43.40      0.68 o 
   2   2  15       18.15       13.75      0.46 o 
   3   2  15      349.62      326.44      4.11 o 
   4   2  15       10.20        7.61      0.54 o 
  -4   3  15       23.54       24.16      0.75 o 
  -3   3  15       38.82       37.09      0.84 o 
  -2   3  15      445.70      424.19      3.84 o 
  -1   3  15       60.28       66.85      1.01 o 
   0   3  15      215.86      219.20      2.50 o 
   1   3  15       76.25       80.27      1.32 o 
   2   3  15        2.11        2.37      0.33 o 
   3   3  15       21.41       21.48      0.87 o 
   4   3  15        5.30        5.16      0.77 o 
  -4   4  15        3.10        3.20      0.49 o 
  -3   4  15       37.95       39.97      0.92 o 
  -2   4  15      246.18      263.09      3.11 o 
  -1   4  15      206.67      219.22      2.57 o 
   0   4  15      260.28      251.01      3.18 o 
   1   4  15       27.38       29.25      0.85 o 
   2   4  15       23.09       22.40      0.76 o 
   3   4  15        2.56        2.31      0.60 o 
   4   4  15       12.71       13.12      0.87 o 
  -3   5  15        6.50        5.41      0.54 o 
  -2   5  15        7.63        7.27      0.54 o 
  -1   5  15      234.54      229.63      3.29 o 
   0   5  15       98.46      101.78      2.00 o 
   1   5  15       72.06       69.12      1.40 o 
   2   5  15        3.12        2.62      0.55 o 
   3   5  15       21.49       22.14      1.06 o 
  -2   6  15        5.11        6.55      0.88 o 
  -1   6  15       12.99       12.57      0.78 o 
   0   6  15       88.26       80.11      1.62 o 
   1   6  15        1.36        0.81      0.52 o 
   2   6  15        2.11        2.68      0.78 o 
  -1   7  15       22.51       22.51      1.14 o 
   0   7  15        6.13        5.26      0.68 o 
  -5   0  16       22.38       21.10      1.35 o 
  -4   0  16       61.43       62.24      1.44 o 
  -3   0  16      758.93      752.60      8.70 o 
  -2   0  16      157.62      147.15      1.95 o 
  -1   0  16      497.46      510.65      5.90 o 
   0   0  16       56.12       60.37      1.33 o 
   1   0  16      608.52      588.24      6.54 o 
   2   0  16        1.61        1.93      0.34 o 
   3   0  16      122.11      116.95      1.99 o 
   4   0  16       17.56       16.10      0.60 o 
  -5   1  16        7.64        7.58      0.70 o 
  -4   1  16       75.72       66.62      1.07 o 
  -3   1  16      227.03      217.89      2.42 o 
  -2   1  16       21.18       20.36      0.37 o 
  -1   1  16       10.06       10.37      0.29 o 
   0   1  16      318.09      339.87      3.82 o 
   1   1  16       57.81       58.50      0.85 o 
   2   1  16        6.76        6.67      0.32 o 
   3   1  16      461.78      425.30      5.19 o 
   4   1  16        2.10        2.67      0.30 o 
  -4   2  16       30.82       30.07      0.83 o 
  -3   2  16      512.26      488.58      5.39 o 
  -2   2  16       74.59       71.85      0.89 o 
  -1   2  16      165.63      187.37      2.12 o 
   0   2  16      866.62      915.76      8.95 o 
   1   2  16       38.07       40.96      0.66 o 
   2   2  16        6.23        6.95      0.38 o 
   3   2  16       25.04       27.86      0.88 o 
   4   2  16       14.15       14.58      0.68 o 
  -4   3  16        4.43        4.78      0.46 o 
  -3   3  16        6.05        6.41      0.55 o 
  -2   3  16       17.08       17.13      0.53 o 
  -1   3  16      220.24      211.17      2.42 o 
   0   3  16       13.68       14.33      0.43 o 
   1   3  16        6.26        4.85      0.37 o 
   2   3  16       57.65       53.31      0.95 o 
   3   3  16        4.49        4.36      1.03 o 
   4   3  16        5.82        6.45      0.68 o 
  -4   4  16        4.73        5.44      0.55 o 
  -3   4  16       43.25       43.00      0.97 o 
  -2   4  16       53.79       54.09      1.00 o 
  -1   4  16      105.64      101.16      1.45 o 
   0   4  16       17.32       17.76      1.43 o 
   1   4  16       10.41       10.59      1.09 o 
   2   4  16       73.77       74.14      1.38 o 
   3   4  16        8.22        7.12      0.68 o 
   4   4  16        5.81        6.56      0.73 o 
  -3   5  16        7.94        6.18      0.56 o 
  -2   5  16       67.00       58.94      1.22 o 
  -1   5  16       37.41       36.03      1.04 o 
   0   5  16      173.48      171.99      2.51 o 
   1   5  16       50.51       46.98      1.68 o 
   2   5  16       18.54       18.42      0.92 o 
   3   5  16        1.64        1.67      0.74 o 
  -2   6  16       58.98       61.06      2.22 o 
  -1   6  16       14.54       18.70      0.87 o 
   0   6  16       37.60       38.55      1.14 o 
   1   6  16       15.32       14.92      0.84 o 
   2   6  16        0.83       -0.06      0.74 o 
   0   7  16        8.24        8.60      0.77 o 
  -4   1  17       41.12       37.29      0.78 o 
  -3   1  17      169.32      177.34      2.06 o 
  -2   1  17       57.67       59.10      0.69 o 
  -1   1  17       91.13       83.92      0.99 o 
   0   1  17      126.48      143.83      1.85 o 
   1   1  17      140.54      133.99      1.59 o 
   2   1  17       16.38       15.14      0.44 o 
   3   1  17      226.45      215.27      2.89 o 
   4   1  17        3.55        3.80      0.45 o 
  -4   2  17       42.90       43.45      0.95 o 
  -3   2  17      211.02      212.47      2.65 o 
  -2   2  17       11.65       11.99      0.37 o 
  -1   2  17       20.53       19.78      0.50 o 
   0   2  17       81.50       87.76      2.04 o 
   1   2  17       21.30       21.33      0.48 o 
   2   2  17        4.22        4.46      0.43 o 
   3   2  17       11.21       11.40      0.93 o 
   4   2  17        3.79        4.07      0.48 o 
  -4   3  17       11.67       11.99      0.62 o 
  -3   3  17       35.81       32.39      0.80 o 
  -2   3  17      119.64      124.71      1.40 o 
  -1   3  17      100.51       89.00      1.26 o 
   0   3  17       15.25       16.25      0.49 o 
   1   3  17       15.43       13.80      0.59 o 
   2   3  17       67.04       64.14      1.07 o 
   3   3  17        0.11        0.85      0.71 o 
   4   3  17       27.80       22.71      0.98 o 
  -4   4  17       16.82       19.33      0.84 o 
  -3   4  17       41.12       38.87      1.24 o 
  -2   4  17       16.27       16.95      0.61 o 
  -1   4  17      151.85      152.55      2.28 o 
   0   4  17       64.49       63.30      1.23 o 
   1   4  17       43.56       43.49      1.02 o 
   2   4  17       61.82       65.33      1.29 o 
   3   4  17        4.22        4.97      0.61 o 
  -3   5  17       22.48       20.88      0.86 o 
  -2   5  17        6.93        6.14      0.57 o 
  -1   5  17       47.90       46.83      1.14 o 
   0   5  17      144.60      140.72      2.25 o 
   1   5  17       53.55       51.05      1.46 o 
   2   5  17       21.17       21.47      0.97 o 
   3   5  17       16.01       17.72      1.02 o 
  -2   6  17        3.00        3.65      0.96 o 
  -1   6  17       22.83       27.13      0.98 o 
   0   6  17       82.05       86.38      1.69 o 
   1   6  17       24.71       27.41      1.00 o 
   2   6  17        3.27        3.72      0.83 o 
  -4   0  18      201.70      186.64      3.15 o 
  -3   0  18      241.72      240.61      3.14 o 
  -2   0  18      345.60      339.78      4.10 o 
  -1   0  18      507.21      516.65      6.81 o 
   0   0  18      282.52      260.81      4.59 o 
   1   0  18      344.79      343.09      4.00 o 
   2   0  18       22.29       23.22      0.71 o 
   3   0  18      452.02      406.51      7.05 o 
   4   0  18       16.47       13.37      1.18 o 
  -4   1  18       26.52       24.04      0.68 o 
  -3   1  18      604.33      603.93      6.02 o 
  -2   1  18       22.77       24.65      0.47 o 
  -1   1  18      107.25      104.15      1.19 o 
   0   1  18      810.65      788.66      7.71 o 
   1   1  18       61.85       55.35      0.85 o 
   2   1  18      113.74      111.46      1.32 o 
   3   1  18       52.84       48.63      1.08 o 
   4   1  18       11.32       12.57      0.65 o 
  -4   2  18        1.06        2.16      0.39 o 
  -3   2  18      307.24      301.01      3.55 o 
  -2   2  18       20.88       19.93      0.45 o 
  -1   2  18       37.76       36.12      0.75 o 
   0   2  18     1025.69     1068.33     11.86 o 
   1   2  18       56.27       62.42      0.89 o 
   2   2  18        2.00        1.59      0.34 o 
   3   2  18        5.86        6.67      0.61 o 
   4   2  18       13.69       13.54      0.70 o 
  -4   3  18        8.71        8.19      0.55 o 
  -3   3  18      104.56       97.97      1.53 o 
  -2   3  18       72.56       74.32      0.98 o 
  -1   3  18       44.39       46.43      0.85 o 
   0   3  18       12.86       15.27      0.47 o 
   1   3  18       21.63       22.42      1.09 o 
   2   3  18       20.64       22.49      0.81 o 
   3   3  18        9.17        8.69      0.92 o 
   4   3  18       15.71       13.36      1.06 o 
  -4   4  18        2.41        2.88      0.46 o 
  -3   4  18       24.58       24.86      0.76 o 
  -2   4  18       32.80       26.73      0.64 o 
  -1   4  18      146.93      145.94      1.92 o 
   0   4  18       27.15       26.62      0.90 o 
   1   4  18      205.51      204.38      3.43 o 
   2   4  18       55.60       53.41      1.36 o 
   3   4  18       10.52       12.70      0.85 o 
  -3   5  18        1.90        1.49      0.44 o 
  -2   5  18       29.37       27.34      0.84 o 
  -1   5  18       99.10       99.30      1.74 o 
   0   5  18       56.48       59.12      1.73 o 
   1   5  18       45.84       45.19      1.18 o 
   2   5  18       22.65       24.64      1.09 o 
   3   5  18        2.26        2.85      0.88 o 
  -2   6  18        6.01        7.80      0.92 o 
  -1   6  18        7.67        6.80      0.65 o 
   0   6  18       34.47       38.06      1.16 o 
   1   6  18       49.86       53.39      1.34 o 
   2   6  18        4.39        3.83      0.83 o 
  -4   1  19       13.16       11.80      0.52 o 
  -3   1  19      311.26      303.91      3.54 o 
  -2   1  19       49.10       47.37      0.68 o 
  -1   1  19      113.62      104.70      1.20 o 
   0   1  19      118.01      128.46      2.37 o 
   1   1  19       75.63       75.45      1.07 o 
   2   1  19       19.05       21.51      0.65 o 
   3   1  19       18.70       17.91      0.71 o 
   4   1  19       17.27       17.67      0.74 o 
  -4   2  19        1.58        0.98      0.35 o 
  -3   2  19      228.07      203.84      2.58 o 
  -2   2  19       12.55       13.17      0.40 o 
  -1   2  19        6.96        6.90      0.31 o 
   0   2  19       48.66       50.67      1.14 o 
   1   2  19       78.89       85.32      1.11 o 
   2   2  19       17.18       16.83      0.54 o 
   3   2  19        3.67        3.53      0.53 o 
   4   2  19       27.69       25.55      0.88 o 
  -4   3  19        1.09        1.65      0.39 o 
  -3   3  19       32.11       30.27      0.85 o 
  -2   3  19      142.73      139.83      1.55 o 
  -1   3  19      122.79      123.27      1.63 o 
   0   3  19       18.69       19.21      0.81 o 
   1   3  19      100.07       92.45      1.50 o 
   2   3  19       67.04       72.51      1.19 o 
   3   3  19        2.39        3.40      0.83 o 
   4   3  19        1.27        1.58      0.57 o 
  -3   4  19       31.03       28.61      1.17 o 
  -2   4  19       10.98       11.36      0.60 o 
  -1   4  19      102.20      105.99      1.84 o 
   0   4  19       20.54       22.09      0.76 o 
   1   4  19      273.77      272.65      3.53 o 
   2   4  19       18.13       19.21      0.77 o 
   3   4  19       20.65       21.69      1.59 o 
  -3   5  19       14.91       18.10      0.82 o 
  -2   5  19       26.36       23.22      0.81 o 
  -1   5  19        6.35        6.62      0.59 o 
   0   5  19       60.90       59.25      1.32 o 
   1   5  19       40.35       40.93      1.10 o 
   2   5  19       24.48       27.91      0.94 o 
   3   5  19       13.68       13.11      1.05 o 
  -2   6  19        5.41        4.79      0.88 o 
  -1   6  19       12.94       15.10      1.29 o 
   0   6  19       70.49       67.60      1.51 o 
   1   6  19        9.91       11.57      0.81 o 
   2   6  19        8.13       11.11      1.11 o 
  -4   0  20        9.28       10.25      0.80 o 
  -3   0  20      122.83      135.26      1.99 o 
  -2   0  20      171.87      154.54      2.09 o 
  -1   0  20        6.28        6.22      0.41 o 
   0   0  20      321.43      320.08      7.52 o 
   1   0  20      227.08      236.55      2.90 o 
   2   0  20        8.75        9.43      0.54 o 
   3   0  20      143.26      137.39      2.88 o 
   4   0  20       18.18       19.39      1.10 o 
  -4   1  20       10.59       10.59      0.50 o 
  -3   1  20       67.26       65.94      1.59 o 
  -2   1  20      230.17      223.18      2.17 o 
  -1   1  20       58.12       55.15      0.80 o 
   0   1  20      311.44      298.92      4.90 o 
   1   1  20       32.20       37.73      0.70 o 
   2   1  20       19.19       20.70      0.50 o 
   3   1  20        4.59        4.07      0.47 o 
   4   1  20       26.11       26.30      0.86 o 
  -4   2  20       16.72       17.23      0.69 o 
  -3   2  20       10.27       16.40      0.85 o 
  -2   2  20       52.80       55.72      0.80 o 
  -1   2  20       18.61       20.32      0.47 o 
   0   2  20        7.68        7.34      0.45 o 
   1   2  20      117.90      121.47      1.57 o 
   2   2  20       10.66       11.92      0.51 o 
   3   2  20        5.81        6.07      0.59 o 
   4   2  20       18.56       17.66      1.99 o 
  -4   3  20        7.55        7.80      0.56 o 
  -3   3  20       48.23       42.71      1.08 o 
  -2   3  20      167.40      154.96      1.69 o 
  -1   3  20      238.39      235.68      2.72 o 
   0   3  20        7.03        8.32      0.51 o 
   1   3  20       80.46       74.47      1.34 o 
   2   3  20       29.83       32.36      0.93 o 
   3   3  20       12.42       11.42      1.30 o 
   4   3  20       13.13       12.33      0.92 o 
  -3   4  20        6.48        7.35      0.52 o 
  -2   4  20       33.59       34.27      0.75 o 
  -1   4  20      421.47      400.61      4.36 o 
   0   4  20      119.42      117.80      1.86 o 
   1   4  20      126.90      127.57      2.16 o 
   2   4  20        9.00       10.10      0.76 o 
   3   4  20        9.95       10.97      0.83 o 
  -3   5  20       25.04       23.36      1.02 o 
  -2   5  20        7.70        7.09      0.66 o 
  -1   5  20       50.38       49.26      1.18 o 
   0   5  20       47.19       51.59      1.64 o 
   1   5  20       21.95       23.57      1.03 o 
   2   5  20       36.06       36.04      1.22 o 
  -2   6  20        2.81        3.35      1.22 o 
  -1   6  20       14.34       14.61      0.84 o 
   0   6  20       17.51       19.49      0.94 o 
   1   6  20        0.26        1.08      0.57 o 
  -4   1  21        6.26        5.18      0.41 o 
  -3   1  21      239.76      227.22      2.56 o 
  -2   1  21      561.13      556.70      4.92 o 
  -1   1  21       75.44       77.40      1.09 o 
   0   1  21       80.02       82.70      1.30 o 
   1   1  21      100.03       95.60      1.28 o 
   2   1  21       21.94       21.55      0.53 o 
   3   1  21       32.46       28.14      0.80 o 
   4   1  21       20.72       18.45      0.82 o 
  -4   2  21        5.34        6.22      0.49 o 
  -3   2  21      174.15      147.94      2.29 o 
  -2   2  21      101.75      103.82      1.55 o 
  -1   2  21       41.85       46.49      0.81 o 
   0   2  21        4.72        4.74      0.40 o 
   1   2  21       73.30       75.81      1.77 o 
   2   2  21        1.31        2.11      0.33 o 
   3   2  21        3.32        3.54      0.53 o 
   4   2  21       64.25       57.41      1.51 o 
  -4   3  21       15.21       15.91      0.72 o 
  -3   3  21       32.67       34.27      0.86 o 
  -2   3  21       75.65       67.92      1.04 o 
  -1   3  21      227.30      221.43      2.59 o 
   0   3  21       13.17       12.19      0.48 o 
   1   3  21      146.37      140.78      2.07 o 
   2   3  21       23.68       25.71      0.79 o 
   3   3  21        2.35        2.56      0.53 o 
  -3   4  21        0.66        1.74      0.39 o 
  -2   4  21       69.22       62.23      1.03 o 
  -1   4  21      230.52      240.96      3.17 o 
   0   4  21       53.17       56.05      1.20 o 
   1   4  21      102.42      103.47      1.76 o 
   2   4  21       21.86       22.99      0.84 o 
   3   4  21       10.48       11.65      0.89 o 
  -3   5  21        8.61       10.83      0.71 o 
  -2   5  21        1.86        1.72      0.50 o 
  -1   5  21        1.64        1.07      0.47 o 
   0   5  21      117.03      110.49      1.91 o 
   1   5  21       13.64       13.41      0.79 o 
   2   5  21       36.77       36.34      1.81 o 
  -1   6  21        4.96        6.51      0.66 o 
   0   6  21        1.38        1.21      0.55 o 
   1   6  21       42.23       42.96      1.26 o 
  -4   0  22      109.00      107.86      2.15 o 
  -3   0  22       15.26       16.22      0.63 o 
  -2   0  22     1633.39     1584.00     20.09 o 
  -1   0  22      103.18       96.41      1.68 o 
   0   0  22      259.90      255.66      4.37 o 
   1   0  22       23.46       23.02      0.77 o 
   2   0  22       78.15       72.08      1.41 o 
   3   0  22        3.75        3.00      0.62 o 
   4   0  22       13.67       12.32      1.03 o 
  -4   1  22        5.57        5.86      0.42 o 
  -3   1  22      160.21      147.00      1.80 o 
  -2   1  22      310.09      301.96      3.06 o 
  -1   1  22       33.83       30.87      0.65 o 
   0   1  22       14.11       14.78      0.53 o 
   1   1  22       63.57       68.21      1.25 o 
   2   1  22       16.47       16.25      0.55 o 
   3   1  22        2.75        3.95      0.46 o 
   4   1  22       76.34       63.37      1.34 o 
  -4   2  22        9.03        9.97      0.59 o 
  -3   2  22       23.97       23.89      0.71 o 
  -2   2  22      317.85      302.92      3.10 o 
  -1   2  22       74.14       66.23      1.05 o 
   0   2  22       57.71       58.77      1.11 o 
   1   2  22      198.14      193.62      2.29 o 
   2   2  22       24.05       24.02      0.66 o 
   3   2  22        1.13        1.87      0.69 o 
   4   2  22        8.62        8.88      0.80 o 
  -4   3  22        8.65       10.56      0.70 o 
  -3   3  22       20.88       19.18      0.67 o 
  -2   3  22        6.11        5.05      0.37 o 
  -1   3  22        1.01        1.69      0.34 o 
   0   3  22       27.11       25.49      0.65 o 
   1   3  22        1.79        2.30      0.41 o 
   2   3  22       24.01       23.17      0.79 o 
   3   3  22        4.20        3.87      0.59 o 
  -3   4  22        1.86        2.46      0.41 o 
  -2   4  22       60.78       52.95      0.97 o 
  -1   4  22       41.33       41.31      1.05 o 
   0   4  22       43.91       43.12      1.08 o 
   1   4  22       14.83       15.70      0.78 o 
   2   4  22       17.54       21.04      0.88 o 
   3   4  22       31.92       32.75      1.20 o 
  -2   5  22        1.73        1.61      0.42 o 
  -1   5  22        3.79        2.67      0.49 o 
   0   5  22       12.02       11.67      0.75 o 
   1   5  22       27.34       26.65      1.13 o 
   2   5  22       19.68       22.44      1.27 o 
  -1   6  22       24.67       31.18      1.25 o 
   0   6  22       10.29       11.78      1.14 o 
   1   6  22       30.06       30.81      1.14 o 
  -4   1  23        1.13        1.26      0.39 o 
  -3   1  23       57.13       55.35      1.59 o 
  -2   1  23      157.91      164.66      2.69 o 
  -1   1  23      177.98      175.29      2.09 o 
   0   1  23       64.18       60.33      1.09 o 
   1   1  23       74.66       80.38      1.33 o 
   2   1  23       24.11       24.67      0.59 o 
   3   1  23        7.48        6.84      0.53 o 
   4   1  23       26.59       24.89      0.93 o 
  -4   2  23        3.71        4.25      0.52 o 
  -3   2  23       46.57       46.21      1.10 o 
  -2   2  23      168.73      165.30      1.91 o 
  -1   2  23       60.74       56.59      0.97 o 
   0   2  23       19.88       19.85      0.55 o 
   1   2  23       57.64       57.00      1.14 o 
   2   2  23        5.60        6.19      0.45 o 
   3   2  23        8.15        8.47      0.67 o 
  -3   3  23       12.08       12.92      0.70 o 
  -2   3  23       18.26       15.87      0.59 o 
  -1   3  23       79.52       88.12      1.34 o 
   0   3  23       45.93       46.02      0.90 o 
   1   3  23       39.27       37.17      0.83 o 
   2   3  23       25.82       29.27      0.88 o 
   3   3  23       12.39       10.64      0.90 o 
  -3   4  23       12.65       14.69      0.78 o 
  -2   4  23       10.77        9.44      0.55 o 
  -1   4  23       33.03       31.23      0.94 o 
   0   4  23       54.81       58.61      1.28 o 
   1   4  23        9.74       11.55      0.69 o 
   2   4  23        6.61       10.20      0.68 o 
   3   4  23       11.92       12.76      0.94 o 
  -2   5  23       17.61       17.33      0.91 o 
  -1   5  23       17.96       16.86      0.85 o 
   0   5  23       58.97       57.58      1.36 o 
   1   5  23       23.49       23.15      0.96 o 
   2   5  23       26.08       26.23      1.15 o 
  -1   6  23        1.67        1.15      0.64 o 
   0   6  23       12.37       14.77      1.01 o 
  -4   0  24        0.10        1.13      0.55 o 
  -3   0  24      126.15      115.71      2.14 o 
  -2   0  24      515.41      503.30      5.88 o 
  -1   0  24      145.64      133.18      2.21 o 
   0   0  24       73.36       77.90      1.49 o 
   1   0  24       36.32       33.22      2.89 o 
   2   0  24       42.63       38.06      2.25 o 
   3   0  24        2.02        1.40      0.81 o 
   4   0  24       70.56       63.51      1.95 o 
  -4   1  24       19.60       19.05      0.80 o 
  -3   1  24       32.12       27.48      0.83 o 
  -2   1  24      599.57      595.09      5.65 o 
  -1   1  24       12.08       15.01      1.13 o 
   0   1  24       11.15       13.55      0.65 o 
   1   1  24       75.61       72.32      1.27 o 
   2   1  24        5.93        5.93      0.44 o 
   3   1  24        5.46        4.07      0.63 o 
   4   1  24       16.07       14.83      1.15 o 
  -4   2  24        1.78        1.95      0.47 o 
  -3   2  24       19.85       17.44      0.71 o 
  -2   2  24      148.08      136.49      2.20 o 
  -1   2  24        1.95        2.69      0.35 o 
   0   2  24       10.70       12.48      0.60 o 
   1   2  24      211.93      194.02      2.61 o 
   2   2  24        9.00       10.48      0.68 o 
   3   2  24        6.82        6.63      0.67 o 
  -3   3  24        5.54        5.64      0.54 o 
  -2   3  24       88.65       76.11      1.52 o 
  -1   3  24       18.46       18.16      0.63 o 
   0   3  24        6.16        5.64      0.42 o 
   1   3  24        2.38        1.64      0.54 o 
   2   3  24       39.57       42.99      1.22 o 
   3   3  24        1.38        1.59      0.55 o 
  -3   4  24        1.15        1.49      0.48 o 
  -2   4  24       54.75       48.58      1.16 o 
  -1   4  24       11.22        9.20      0.63 o 
   0   4  24      117.06      118.17      2.00 o 
   1   4  24       11.89       11.14      0.71 o 
   2   4  24       81.49       77.05      2.16 o 
   3   4  24       21.41       21.13      1.27 o 
  -2   5  24       14.33       16.43      0.93 o 
  -1   5  24       19.34       19.38      0.89 o 
   0   5  24       72.13       72.93      1.53 o 
   1   5  24       13.12       13.90      0.83 o 
   2   5  24       31.75       34.66      2.25 o 
   0   6  24        2.59        2.33      0.60 o 
  -4   1  25        1.84        2.08      0.40 o 
  -3   1  25        0.87        0.84      0.36 o 
  -2   1  25      252.59      244.25      2.61 o 
  -1   1  25       20.10       20.38      0.69 o 
   0   1  25       53.16       50.91      1.01 o 
   1   1  25       10.66       11.98      0.59 o 
   2   1  25       63.01       61.18      1.08 o 
   3   1  25        1.36        1.85      0.59 o 
  -4   2  25        3.14        3.89      0.53 o 
  -3   2  25        6.37        6.89      0.55 o 
  -2   2  25       85.56       73.58      1.22 o 
  -1   2  25       23.50       22.99      0.65 o 
   0   2  25       40.35       41.60      0.81 o 
   1   2  25       13.02       13.98      1.24 o 
   2   2  25       24.72       24.45      0.91 o 
   3   2  25        9.31       10.65      1.14 o 
  -3   3  25        6.39        7.87      0.62 o 
  -2   3  25       19.22       17.81      0.64 o 
  -1   3  25       18.93       20.25      0.96 o 
   0   3  25       39.67       40.09      0.85 o 
   1   3  25       11.69       11.77      0.66 o 
   2   3  25       50.96       50.87      1.35 o 
   3   3  25       16.00       16.59      2.29 o 
  -3   4  25        5.19        8.00      0.64 o 
  -2   4  25       16.11       13.68      0.81 o 
  -1   4  25        2.64        2.23      0.48 o 
   0   4  25       69.50       73.19      1.47 o 
   1   4  25        2.92        3.46      0.55 o 
   2   4  25       62.84       61.95      2.36 o 
  -2   5  25        7.40        7.87      0.73 o 
  -1   5  25       10.06        8.82      0.69 o 
   0   5  25        3.84        3.94      0.61 o 
   1   5  25       12.34       13.58      0.83 o 
  -4   0  26        4.79        5.14      1.26 o 
  -3   0  26        4.04        3.61      0.49 o 
  -2   0  26      209.70      226.50      2.98 o 
  -1   0  26       10.30       10.10      0.53 o 
   0   0  26       18.35       17.48      1.12 o 
   1   0  26       22.78       19.89      0.80 o 
   2   0  26       67.28       63.84      2.44 o 
   3   0  26        1.41        0.37      0.74 o 
  -4   1  26        0.05        0.42      0.36 o 
  -3   1  26        0.61        0.46      0.38 o 
  -2   1  26       26.32       28.36      0.68 o 
  -1   1  26      223.48      227.62      2.64 o 
   0   1  26        0.82        1.71      0.39 o 
   1   1  26       31.68       31.54      0.85 o 
   2   1  26       16.07       17.61      0.63 o 
   3   1  26        1.27        2.61      0.63 o 
  -3   2  26       34.05       30.98      0.96 o 
  -2   2  26       15.31       14.50      0.59 o 
  -1   2  26       30.85       30.67      1.02 o 
   0   2  26        7.52        8.47      0.46 o 
   1   2  26       17.78       17.87      0.72 o 
   2   2  26       29.26       28.66      1.41 o 
   3   2  26        1.49        3.26      0.70 o 
  -3   3  26       34.25       33.10      1.01 o 
  -2   3  26       44.16       36.30      0.98 o 
  -1   3  26      224.50      200.17      2.48 o 
   0   3  26       33.67       36.10      0.83 o 
   1   3  26        8.59        7.45      0.58 o 
   2   3  26        7.37        9.78      2.88 o 
   3   3  26        3.85        3.40      1.40 o 
  -2   4  26        1.20        0.06      0.49 o 
  -1   4  26       22.47       22.34      0.98 o 
   0   4  26      142.42      142.85      2.26 o 
   1   4  26       30.92       32.45      1.27 o 
   2   4  26       21.33       21.32      1.26 o 
  -2   5  26       24.52       23.66      1.56 o 
  -1   5  26       13.74       13.10      0.78 o 
   0   5  26       58.63       58.03      1.40 o 
   1   5  26       11.89       12.30      0.82 o 
  -3   1  27       41.65       36.91      1.01 o 
  -2   1  27      118.37      111.75      1.62 o 
  -1   1  27      744.66      738.01      7.47 o 
   0   1  27       10.62       11.98      0.60 o 
   1   1  27       27.33       24.56      0.77 o 
   2   1  27       17.42       15.28      0.71 o 
   3   1  27       13.01       13.67      1.00 o 
  -3   2  27        2.21        2.76      0.46 o 
  -2   2  27       78.43       68.03      1.20 o 
  -1   2  27       22.32       25.66      0.71 o 
   0   2  27        4.23        4.94      0.42 o 
   1   2  27        0.95        1.47      0.45 o 
   2   2  27        9.20        9.98      0.72 o 
   3   2  27        4.80        7.64      0.86 o 
  -3   3  27        5.73        6.47      0.60 o 
  -2   3  27        4.41        4.43      0.48 o 
  -1   3  27      109.67       99.94      1.95 o 
   0   3  27       56.72       56.66      1.29 o 
   1   3  27        3.85        3.60      0.50 o 
   2   3  27       56.05       49.83      1.69 o 
   3   3  27        4.57        4.85      0.86 o 
  -2   4  27        6.27        6.30      0.77 o 
  -1   4  27       23.68       21.93      0.92 o 
   0   4  27       58.52       65.08      1.41 o 
   1   4  27        7.42        7.01      0.64 o 
   2   4  27       12.06       12.14      1.70 o 
  -1   5  27        4.54        4.67      0.64 o 
   0   5  27        0.79        1.83      0.56 o 
   1   5  27       30.34       30.70      1.18 o 
  -3   0  28       90.73       84.05      2.40 o 
  -2   0  28       15.19       16.68      0.82 o 
  -1   0  28     1021.47     1015.63     11.38 o 
   0   0  28       38.29       38.58      1.40 o 
   1   0  28       57.58       56.23      1.64 o 
   2   0  28        4.90        4.58      0.96 o 
   3   0  28        3.91        2.73      0.89 o 
  -3   1  28        0.04        0.69      0.40 o 
  -2   1  28      129.96      123.27      2.01 o 
  -1   1  28      224.77      236.95      2.58 o 
   0   1  28       19.24       19.02      0.70 o 
   1   1  28       12.21       12.73      0.67 o 
   2   1  28       15.92       13.82      0.96 o 
   3   1  28        4.14        3.30      0.81 o 
  -3   2  28       12.03       12.78      0.72 o 
  -2   2  28       13.05       12.35      0.65 o 
  -1   2  28      122.00      117.76      1.68 o 
   0   2  28        5.31        5.74      0.45 o 
   1   2  28        9.94       11.46      0.66 o 
   2   2  28       22.97       21.47      1.12 o 
   3   2  28        8.66        9.69      0.96 o 
  -3   3  28        1.14        1.99      0.49 o 
  -2   3  28        2.71        2.84      0.43 o 
  -1   3  28       13.10       13.43      0.74 o 
   0   3  28        7.33        7.13      0.98 o 
   1   3  28        1.30        1.00      0.45 o 
   2   3  28        1.47        2.98      0.89 o 
  -2   4  28        0.68        0.61      0.46 o 
  -1   4  28       24.32       22.75      0.89 o 
   0   4  28       32.72       33.81      1.05 o 
   1   4  28       11.05       12.40      0.77 o 
   2   4  28        5.28        5.64      1.29 o 
  -1   5  28        0.83        1.69      0.64 o 
   0   5  28        0.05        0.29      0.51 o 
  -3   1  29        7.87        8.46      0.67 o 
  -2   1  29       46.68       42.59      1.05 o 
  -1   1  29       52.65       57.94      1.54 o 
   0   1  29      100.85       98.32      1.64 o 
   1   1  29        4.81        3.40      0.66 o 
   2   1  29        6.58        6.30      0.76 o 
   3   1  29        8.33        9.23      0.91 o 
  -3   2  29        8.37        9.56      0.66 o 
  -2   2  29       24.72       22.78      0.80 o 
  -1   2  29       99.62       98.40      1.84 o 
   0   2  29       66.45       67.83      1.19 o 
   1   2  29        2.43        2.40      0.56 o 
   2   2  29       10.56        9.28      1.07 o 
   3   2  29        9.72       11.25      1.02 o 
  -3   3  29       21.75       26.20      0.96 o 
  -2   3  29       11.76       11.36      0.68 o 
  -1   3  29        2.71        2.95      0.41 o 
   0   3  29       29.58       31.12      0.96 o 
   1   3  29        5.60        5.59      0.57 o 
   2   3  29       13.94       12.40      1.06 o 
  -2   4  29        3.67        2.76      0.57 o 
  -1   4  29        5.17        6.63      0.63 o 
   0   4  29       36.27       35.59      1.08 o 
   1   4  29       13.73       16.22      0.89 o 
  -3   0  30        2.97        5.21      0.76 o 
  -2   0  30       55.18       52.49      1.50 o 
  -1   0  30      265.18      270.11      3.53 o 
   0   0  30       60.96       58.22      1.39 o 
   1   0  30        7.27        6.79      0.85 o 
   2   0  30       13.68       11.52      1.33 o 
   3   0  30        9.80       10.12      1.33 o 
  -3   1  30       17.91       21.47      0.84 o 
  -2   1  30        9.64        8.96      0.60 o 
  -1   1  30      219.60      213.08      2.84 o 
   0   1  30       12.89       13.00      0.67 o 
   1   1  30        0.57        1.02      0.40 o 
   2   1  30        6.40        6.28      1.07 o 
   3   1  30        1.09        1.19      0.65 o 
  -3   2  30        2.69        2.98      0.50 o 
  -2   2  30       23.44       22.18      0.81 o 
  -1   2  30       24.85       26.25      0.76 o 
   0   2  30       29.50       35.51      0.86 o 
   1   2  30        1.77        1.98      0.59 o 
   2   2  30       30.03       24.22      1.20 o 
  -2   3  30        5.69        6.52      0.58 o 
  -1   3  30       32.22       29.28      0.82 o 
   0   3  30        7.31        7.33      0.66 o 
   1   3  30       11.76       12.97      0.77 o 
   2   3  30        0.43        0.12      0.81 o 
  -1   4  30       26.99       24.60      0.94 o 
   0   4  30        4.96        4.88      0.63 o 
   1   4  30       28.25       30.80      1.07 o 
  -3   1  31        9.65       10.58      0.70 o 
  -2   1  31        6.01        6.08      0.53 o 
  -1   1  31       39.17       44.32      0.91 o 
   0   1  31       12.84       14.05      0.72 o 
   1   1  31        3.27        2.79      0.41 o 
   2   1  31        5.44        4.31      0.73 o 
  -3   2  31        9.13       11.81      1.00 o 
  -2   2  31       22.42       22.28      0.81 o 
  -1   2  31       32.30       31.30      0.82 o 
   0   2  31       76.42       76.22      1.30 o 
   1   2  31       13.90       15.77      0.80 o 
   2   2  31        0.57        1.31      0.64 o 
  -2   3  31        7.55        9.27      0.67 o 
  -1   3  31        4.60        5.81      0.51 o 
   0   3  31        3.75        4.80      0.59 o 
   1   3  31        6.80        8.07      0.80 o 
   2   3  31        4.52        4.58      0.83 o 
  -1   4  31       17.81       15.82      0.85 o 
   0   4  31        3.98        3.45      0.59 o 
   1   4  31       41.19       46.27      1.38 o 
  -3   0  32       12.56       12.78      1.09 o 
  -2   0  32       11.26       12.33      0.81 o 
  -1   0  32      109.63      106.85      1.81 o 
   0   0  32      113.26      113.09      2.19 o 
   1   0  32        4.15        3.93      0.73 o 
   2   0  32        5.11        3.54      1.03 o 
  -3   1  32        2.20        1.52      0.40 o 
  -2   1  32        4.76        5.02      0.51 o 
  -1   1  32       18.47       19.54      0.61 o 
   0   1  32       72.24       77.24      1.50 o 
   1   1  32        5.54        6.12      0.52 o 
   2   1  32        6.54        7.48      1.92 o 
  -2   2  32        9.80        9.63      0.67 o 
  -1   2  32       38.24       40.54      1.21 o 
   0   2  32        6.50        9.00      0.60 o 
   1   2  32        0.75        0.83      0.45 o 
   2   2  32        4.57        4.79      0.78 o 
  -2   3  32       20.57       21.83      0.87 o 
  -1   3  32       15.97       15.95      0.82 o 
   0   3  32       76.58       69.96      1.50 o 
   1   3  32        0.24        0.56      0.50 o 
  -1   4  32        0.18       -0.33      0.47 o 
   0   4  32        4.21        2.51      0.59 o 
  -2   1  33       23.09       23.02      0.86 o 
  -1   1  33        6.55        7.48      0.45 o 
   0   1  33      316.52      307.68      4.77 o 
   1   1  33        9.54       10.22      0.63 o 
   2   1  33        3.16        3.18      0.73 o 
  -2   2  33        5.20        5.45      0.55 o 
  -1   2  33       43.31       44.59      0.92 o 
   0   2  33       10.42        9.75      0.60 o 
   1   2  33        2.73        3.47      0.55 o 
   2   2  33        0.86        0.74      0.66 o 
  -1   3  33        2.06        2.25      0.51 o 
   0   3  33       45.45       44.97      1.82 o 
   1   3  33       29.85       30.41      1.06 o 
  -2   0  34       17.82       18.78      1.17 o 
  -1   0  34       10.71        9.69      0.74 o 
   0   0  34      302.26      283.94      5.25 o 
   1   0  34       17.29       17.46      1.96 o 
   2   0  34        6.08        4.58      1.11 o 
  -2   1  34        0.56        0.83      0.41 o 
  -1   1  34       43.64       42.62      0.89 o 
   0   1  34       87.04       99.13      1.61 o 
   1   1  34        2.50        2.57      0.46 o 
   2   1  34        4.89        3.74      0.76 o 
  -2   2  34       15.55       17.66      0.83 o 
  -1   2  34       12.71       14.29      0.89 o 
   0   2  34       41.46       38.53      1.00 o 
   1   2  34        2.56        2.67      0.57 o 
  -1   3  34        2.19        1.90      0.51 o 
   0   3  34        0.96        2.32      0.58 o 
  -2   1  35        3.88        4.93      0.50 o 
  -1   1  35       24.55       24.39      0.70 o 
   0   1  35        5.42       10.51      0.66 o 
   1   1  35       17.90       16.97      0.79 o 
  -1   2  35        4.06        5.15      0.46 o 
   0   2  35       39.59       41.55      1.01 o 
   1   2  35       26.95       26.12      0.99 o 
  -1   0  36       30.75       29.95      1.09 o 
   0   0  36       37.02       35.18      2.18 o 
   1   0  36       27.50       28.64      1.43 o 
  -1   1  36        0.06        0.69      0.32 o 
   0   1  36       41.24       39.16      1.03 o 
   1   1  36        1.17        1.23      0.51 o 
  -1   2  36        5.62        5.79      0.47 o 
   0   2  36        4.36        6.50      0.56 o 
  -1   1  37        2.81        2.58      0.37 o 
   0   1  37       11.90       11.46      0.67 o 
                                                 
